# Supplementary material for: Positive and strongly relaxed purifying selection drive the evolution of repeats in proteins
Source: Nat Commun. 2016 Nov 18;7:13570. doi: 10.1038/ncomms13570 (PMC5120217; doi:10.1038/ncomms13570)
Supplement: Supplementary Data 1 — List of 1081 human repeat containing proteins and their properties, identified by applying the computational pipeline to the Swissprot human reference proteome. [file ncomms13570-s2.xlsx]

## Sheet: Sheet1
id	Entry	Entry name	Protein names	Gene names	Length	MFI	# Repeats	REAL <dN/dS>	REAL dN/dS STD	SHUFLED <dN/dS>	SHUFLED dN/dS STD	Keywords	Function [CC]	Active site	Binding site	DNA binding	Catalytic activity	Involvement in disease	Interacts with	Gene ontology (GO)	Gene ontology (biological process)	Gene ontology (molecular function)	Gene ontology (cellular component)	Peptide	Signal peptide	Propeptide	Transit peptide	Intramembrane	Transmembrane	EC number	Subcellular location [CC]	Motif	Repeat	Compositional bias	Domain [CC]	Cross-reference (EMBL)
1	A0PJY2	FEZF1_HUMAN	Fez family zinc finger protein 1 (Zinc finger protein 312B)	FEZF1 FEZ ZNF312B	475	28	6	0.410437	0.0446827	1.04678	0.0961356	Alternative splicing; Complete proteome; DNA-binding; Developmental protein; Differentiation; Disease mutation; Hypogonadotropic hypogonadism; Kallmann syndrome; Metal-binding; Neurogenesis; Nucleus; Reference proteome; Repeat; Repressor; Transcription; Transcription regulation; Zinc; Zinc-finger	FUNCTION: Transcription repressor. Involved in the axonal projection and proper termination of olfactory sensory neurons (OSN). Plays a role in rostro-caudal patterning of the diencephalon and in prethalamic formation. Expression is required in OSN to cell-autonomously regulate OSN axon projections. Regulates non-cell-autonomously the layer formation of the olfactory bulb development and the inte…					DISEASE: Hypogonadotropic hypogonadism 22 with or without anosmia (HH22) [MIM:616030]: A disorder characterized by absent or incomplete sexual maturation by the age of 18 years, in conjunction with low levels of circulating gonadotropins and testosterone and no other abnormalities of the hypothalamic-pituitary axis. In some cases, it is associated with non-reproductive phenotypes, such as anosmia…		nucleus [GO:0005634]; metal ion binding [GO:0046872]; RNA polymerase II core promoter proximal region sequence-specific DNA binding [GO:0000978]; RNA polymerase II regulatory region sequence-specific DNA binding [GO:0000977]; transcriptional repressor activity, RNA polymerase II transcription regulatory region sequence-specific binding [GO:0001227]; axon guidance [GO:0007411]; forebrain anterior/…	axon guidance [GO:0007411]; forebrain anterior/posterior pattern specification [GO:0021797]; negative regulation of cell proliferation [GO:0008285]; negative regulation of transcription, DNA-templated [GO:0045892]; neuron migration [GO:0001764]; olfactory bulb development [GO:0021772]; positive regulation of neuron differentiation [GO:0045666]; positive regulation of transcription, DNA-templated …	metal ion binding [GO:0046872]; RNA polymerase II core promoter proximal region sequence-specific DNA binding [GO:0000978]; RNA polymerase II regulatory region sequence-specific DNA binding [GO:0000977]; transcriptional repressor activity, RNA polymerase II transcription regulatory region sequence-specific binding [GO:0001227]	nucleus [GO:0005634]								SUBCELLULAR LOCATION: Nucleus {ECO:0000269|PubMed:19318583}.	MOTIF 28 43 Engrailed homology 1 repressor. {ECO:0000250}.		COMPBIAS 433 468 Pro-rich.		AK300742;CH236947;BC127714;BC127715;BC136684;BC144367;
2	A1L443	NTM2F_HUMAN	NUT family member 2F	NUTM2F FAM22F	756	15	7	0.631521	0.102615	1.39622	0.133593	Complete proteome; Polymorphism; Reference proteome																						COMPBIAS 156 162 Poly-Pro.; COMPBIAS 302 392 Pro-rich.		AL691447;AL691447;BC130390;AL133071;
3	A1L4H1	SRCRL_HUMAN	Soluble scavenger receptor cysteine-rich domain-containing protein SSC5D (Soluble scavenger protein with 5 SRCR domains) (SSc5D)	SSC5D	1573	6	34	0.702898	0.0239687	1.56154	0.0746884	Alternative splicing; Complete proteome; Cytoplasm; Developmental protein; Disulfide bond; Glycoprotein; Immunity; Innate immunity; Receptor; Reference proteome; Repeat; Secreted; Signal	FUNCTION: Binds to extracellular matrix proteins. Binds to pathogen-associated molecular patterns (PAMPs) present on the cell walls of Gram-positive and Gram-negative bacteria and fungi, behaving as a pattern recognition receptor (PRR). Induces bacterial and fungal aggregation and subsequent inhibition of PAMP-induced cytokine release. Does not possess intrinsic bactericidal activity. May play a …						Q96L14; Q96EV8; Q9UPT5; Q13503; H3BTW2; P37198; Q9Y6Y8; Q13077	cytoplasm [GO:0005737]; extracellular matrix [GO:0031012]; extracellular space [GO:0005615]; intracellular [GO:0005622]; membrane [GO:0016020]; extracellular matrix binding [GO:0050840]; fibronectin binding [GO:0001968]; laminin binding [GO:0043236]; scavenger receptor activity [GO:0005044]; defense response to Gram-negative bacterium [GO:0050829]; defense response to Gram-positive bacterium [GO:…	defense response to Gram-negative bacterium [GO:0050829]; defense response to Gram-positive bacterium [GO:0050830]; detection of bacterial lipoprotein [GO:0042494]; innate immune response [GO:0045087]; multicellular organismal development [GO:0007275]; negative regulation of interleukin-8 secretion [GO:2000483]; receptor-mediated endocytosis [GO:0006898]	extracellular matrix binding [GO:0050840]; fibronectin binding [GO:0001968]; laminin binding [GO:0043236]; scavenger receptor activity [GO:0005044]	cytoplasm [GO:0005737]; extracellular matrix [GO:0031012]; extracellular space [GO:0005615]; intracellular [GO:0005622]; membrane [GO:0016020]		SIGNAL 1 16 {ECO:0000255}.						SUBCELLULAR LOCATION: Secreted {ECO:0000250}. Cytoplasm {ECO:0000250}.			COMPBIAS 616 729 Thr-rich.; COMPBIAS 970 1488 Pro-rich.; COMPBIAS 1089 1382 Thr-rich.; COMPBIAS 1558 1561 Poly-Thr.; COMPBIAS 1563 1566 Poly-Glu.		EU699476;EU699477;BC130538;BC130540;
4	A2RRD8	ZN320_HUMAN	Zinc finger protein 320	ZNF320	509	28	13	0.540114	0.0208229	1.14998	0.0750994	Chromosomal rearrangement; Complete proteome; DNA-binding; Metal-binding; Nucleus; Proto-oncogene; Reference proteome; Repeat; Transcription; Transcription regulation; Zinc; Zinc-finger	FUNCTION: May be involved in transcriptional regulation.					DISEASE: Note=A chromosomal aberration involving ZNF320 is found in a form of glioblastoma. Translocation t(10;19)(q26;q13.3) with BRWD2/WDR11.	P60370; P60409	nucleus [GO:0005634]; DNA binding [GO:0003677]; metal ion binding [GO:0046872]; transcription factor activity, sequence-specific DNA binding [GO:0003700]; regulation of transcription, DNA-templated [GO:0006355]; transcription, DNA-templated [GO:0006351]	regulation of transcription, DNA-templated [GO:0006355]; transcription, DNA-templated [GO:0006351]	DNA binding [GO:0003677]; metal ion binding [GO:0046872]; transcription factor activity, sequence-specific DNA binding [GO:0003700]	nucleus [GO:0005634]								SUBCELLULAR LOCATION: Nucleus {ECO:0000305}.					BC131555;AL831902;
5	A2VEC9	SSPO_HUMAN	SCO-spondin	SSPO KIAA2036	5147	69	17	0.572459	0.011844	0.702325	0.0152171	Alternative splicing; Calcium; Cell adhesion; Complete proteome; Disulfide bond; EGF-like domain; Glycoprotein; Polymorphism; Reference proteome; Repeat; Secreted; Signal	FUNCTION: Involved in the modulation of neuronal aggregation. May be involved in developmental events during the formation of the central nervous system (By similarity). {ECO:0000250}.							extracellular space [GO:0005615]; peptidase inhibitor activity [GO:0030414]; cell adhesion [GO:0007155]	cell adhesion [GO:0007155]	peptidase inhibitor activity [GO:0030414]	extracellular space [GO:0005615]		SIGNAL 1 17 {ECO:0000255}.						SUBCELLULAR LOCATION: Secreted, extracellular space {ECO:0000250}.					AB111888;BN000852;
6	A4FU49	SH321_HUMAN	SH3 domain-containing protein 21	SH3D21 C1orf113	640	12	9	0.733206	0.0633125	1.2481	0.138084	Alternative splicing; Coiled coil; Complete proteome; Polymorphism; Reference proteome; SH3 domain								extracellular exosome [GO:0070062]			extracellular exosome [GO:0070062]											COMPBIAS 123 126 Poly-Pro.		AK026591;AK297015;AK056459;AL591845;CH471059;CH471059;CH471059;BC036763;BC048273;BC101676;BC101678;
7	A4FU69	EFCB5_HUMAN	EF-hand calcium-binding domain-containing protein 5	EFCAB5	1503	10	14	2.08581	0.215475	1.49356	0.112783	Alternative splicing; Calcium; Complete proteome; Metal-binding; Phosphoprotein; Polymorphism; Reference proteome								calcium ion binding [GO:0005509]		calcium ion binding [GO:0005509]														AK128126;AK299608;AK303060;AL833911;BC110608;BC110609;BC119807;BC137519;
8	A4UGR9	XIRP2_HUMAN	Xin actin-binding repeat-containing protein 2 (Beta-xin) (Cardiomyopathy-associated protein 3) (Xeplin)	XIRP2 CMYA3	3374	38	17	0.459972	0.018349	1.01754	0.0396518	3D-structure; Actin-binding; Alternative splicing; Cell junction; Coiled coil; Complete proteome; Phosphoprotein; Polymorphism; Reference proteome; Repeat	FUNCTION: Protects actin filaments from depolymerization. {ECO:0000269|PubMed:15454575}.							cell junction [GO:0030054]; Z disc [GO:0030018]; actin cytoskeleton organization [GO:0030036]; cardiac muscle tissue morphogenesis [GO:0055008]; cell-cell junction organization [GO:0045216]; ventricular septum development [GO:0003281]	actin cytoskeleton organization [GO:0030036]; cardiac muscle tissue morphogenesis [GO:0055008]; cell-cell junction organization [GO:0045216]; ventricular septum development [GO:0003281]		cell junction [GO:0030054]; Z disc [GO:0030018]								SUBCELLULAR LOCATION: Cell junction {ECO:0000269|PubMed:15454575}. Note=Colocalizes with actin stress fibers. {ECO:0000250}.		REPEAT 362 377 Xin 1.; REPEAT 397 412 Xin 2.; REPEAT 437 452 Xin 3.; REPEAT 474 489 Xin 4.; REPEAT 512 527 Xin 5.; REPEAT 552 567 Xin 6.; REPEAT 590 605 Xin 7.; REPEAT 628 643 Xin 8.; REPEAT 661 676 Xin 9.; REPEAT 695 710 Xin 10.; REPEAT 732 747 Xin 11.; REPEAT 768 783 Xin 12.; REPEAT 799 814 Xin 13.; REPEAT 837 852 Xin 14.; REPEAT 875 890 Xin 15.; REPEAT 914 929 Xin 16.; REPEAT 947 962 Xin 17.; …	COMPBIAS 278 282 Poly-Pro.; COMPBIAS 1036 1041 Poly-Ser.; COMPBIAS 2113 2201 Pro-rich.	DOMAIN: Xin repeats bind F-actin.	AY820969;EF119717;EF119718;EF119719;EF119720;EF119721;EF119722;EF119711;AK122889;AC093684;CH471058;BC018673;AJ626901;AL832331;AL831970;AL832452;AL832336;AL831985;AL833291;AL832011;AL832360;AL832382;
9	A6H8Y1	BDP1_HUMAN	Transcription factor TFIIIB component B'' homolog (Transcription factor IIIB 150) (TFIIIB150) (Transcription factor-like nuclear regulator)	BDP1 KIAA1241 KIAA1689 TFNR	2624	55	7	0.75946	0.0496436	0.834783	0.117246	Activator; Alternative splicing; Coiled coil; Complete proteome; Nucleus; Phosphoprotein; Polymorphism; Reference proteome; Repeat; Transcription; Transcription regulation	FUNCTION: General activator of RNA polymerase III transcription. Requires for transcription from all three types of polymerase III promoters. Requires for transcription of genes with internal promoter elements and with promoter elements upstream of the initiation site. {ECO:0000269|PubMed:11040218}.							cytoplasm [GO:0005737]; nucleoplasm [GO:0005654]; DNA binding [GO:0003677]; gene expression [GO:0010467]; regulation of transcription, DNA-templated [GO:0006355]; transcription from RNA polymerase III promoter [GO:0006383]	gene expression [GO:0010467]; regulation of transcription, DNA-templated [GO:0006355]; transcription from RNA polymerase III promoter [GO:0006383]	DNA binding [GO:0003677]	cytoplasm [GO:0005737]; nucleoplasm [GO:0005654]								SUBCELLULAR LOCATION: Nucleus {ECO:0000269|PubMed:11161782}.		REPEAT 823 877 1; approximate.; REPEAT 878 932 2.; REPEAT 933 987 3.; REPEAT 988 1040 4.; REPEAT 1041 1094 5.; REPEAT 1095 1148 6.; REPEAT 1149 1203 7.; REPEAT 1204 1257 8; approximate.; REPEAT 1258 1327 9; approximate.	COMPBIAS 84 119 Ser-rich.		AF298151;AF298152;AJ238520;AJ278892;AJ279120;AJ279121;AJ279122;AJ279123;AJ279124;AJ279125;AJ279126;AJ279127;AJ279128;AJ279129;AJ279130;AJ279131;AJ279132;AJ279133;AJ279134;AJ279135;AJ279136;AJ279137;AJ279138;AJ279139;AJ279140;AJ279141;AJ279142;AJ279143;AJ279144;AJ279145;AJ279146;AJ279147;AJ279148;AJ279149;AJ279150;AB033067;AB051476;BX641011;CR749229;CR749289;BC032146;BC146792;AF176695;AK057871;
10	A6NEM1	GG6L9_HUMAN	Golgin subfamily A member 6-like protein 9	GOLGA6L9 GOLGA6L20	432	7	18	1.04434	0.0920317	1.76082	0.390755	Alternative splicing; Coiled coil; Complete proteome; Reference proteome								Golgi apparatus [GO:0005794]			Golgi apparatus [GO:0005794]											COMPBIAS 198 364 Glu-rich. {ECO:0000255|PROSITE-ProRule:PRU00007}.		BC041854;
11	A6NGG8	CB071_HUMAN	Uncharacterized protein C2orf71	C2orf71	1288	9	14	0.948512	0.0522737	1.32281	0.0809009	Cell projection; Ciliopathy; Cilium; Complete proteome; Disease mutation; Lipoprotein; Myristate; Palmitate; Polymorphism; Reference proteome; Retinitis pigmentosa; Sensory transduction; Vision	FUNCTION: May play an important role in the development of normal vision. {ECO:0000269|PubMed:20398886}.					DISEASE: Retinitis pigmentosa 54 (RP54) [MIM:613428]: A retinal dystrophy belonging to the group of pigmentary retinopathies. Retinitis pigmentosa is characterized by retinal pigment deposits visible on fundus examination and primary loss of rod photoreceptor cells followed by secondary loss of cone photoreceptors. Patients typically have night vision blindness and loss of midperipheral visual fi…		photoreceptor outer segment [GO:0001750]; primary cilium [GO:0072372]; response to stimulus [GO:0050896]; visual perception [GO:0007601]	response to stimulus [GO:0050896]; visual perception [GO:0007601]		photoreceptor outer segment [GO:0001750]; primary cilium [GO:0072372]								SUBCELLULAR LOCATION: Cell projection, cilium, photoreceptor outer segment {ECO:0000269|PubMed:20398886}.			COMPBIAS 1013 1095 Pro-rich.
12	A6NHJ4	ZN860_HUMAN	Zinc finger protein 860	ZNF860	632	28	15	0.705627	0.0299365	1.04956	0.0576912	Complete proteome; DNA-binding; Metal-binding; Nucleus; Reference proteome; Repeat; Transcription; Transcription regulation; Zinc; Zinc-finger	FUNCTION: May be involved in transcriptional regulation. {ECO:0000250}.							nucleus [GO:0005634]; DNA binding [GO:0003677]; metal ion binding [GO:0046872]; regulation of transcription, DNA-templated [GO:0006355]; transcription, DNA-templated [GO:0006351]	regulation of transcription, DNA-templated [GO:0006355]; transcription, DNA-templated [GO:0006351]	DNA binding [GO:0003677]; metal ion binding [GO:0046872]	nucleus [GO:0005634]								SUBCELLULAR LOCATION: Nucleus {ECO:0000250}.					AK294003;
13	A6NK53	ZN233_HUMAN	Zinc finger protein 233	ZNF233	670	28	14	0.45066	0.020102	0.987035	0.0537291	Complete proteome; DNA-binding; Metal-binding; Nucleus; Polymorphism; Reference proteome; Repeat; Transcription; Transcription regulation; Zinc; Zinc-finger	FUNCTION: May be involved in transcriptional regulation.							nucleus [GO:0005634]; DNA binding [GO:0003677]; metal ion binding [GO:0046872]; regulation of transcription, DNA-templated [GO:0006355]; transcription, DNA-templated [GO:0006351]	regulation of transcription, DNA-templated [GO:0006355]; transcription, DNA-templated [GO:0006351]	DNA binding [GO:0003677]; metal ion binding [GO:0046872]	nucleus [GO:0005634]								SUBCELLULAR LOCATION: Nucleus {ECO:0000305}.					AK095351;BC136734;BC136735;AY166792;
14	A6NK75	ZNF98_HUMAN	Zinc finger protein 98 (Zinc finger protein 739) (Zinc finger protein F7175)	ZNF98 ZNF739	572	28	14	0.679193	0.0447728	1.11519	0.065231	Complete proteome; DNA-binding; Metal-binding; Nucleus; Reference proteome; Repeat; Transcription; Transcription regulation; Zinc; Zinc-finger	FUNCTION: May be involved in transcriptional regulation.							nucleus [GO:0005634]; metal ion binding [GO:0046872]; RNA polymerase II core promoter proximal region sequence-specific DNA binding [GO:0000978]; regulation of transcription, DNA-templated [GO:0006355]; transcription, DNA-templated [GO:0006351]	regulation of transcription, DNA-templated [GO:0006355]; transcription, DNA-templated [GO:0006351]	metal ion binding [GO:0046872]; RNA polymerase II core promoter proximal region sequence-specific DNA binding [GO:0000978]	nucleus [GO:0005634]								SUBCELLULAR LOCATION: Nucleus {ECO:0000305}.					BC110576;BC129810;
15	A6NKU9	SPDE3_HUMAN	Speedy protein E3	SPDYE3	549	73	5	0	0	0.67558	0.0720589	Alternative splicing; Complete proteome; Reference proteome								protein kinase binding [GO:0019901]; regulation of protein kinase activity [GO:0045859]	regulation of protein kinase activity [GO:0045859]	protein kinase binding [GO:0019901]														CH236956;BC100972;BC056606;
16	A6NM11	L37A2_HUMAN	Leucine-rich repeat-containing protein 37A2	LRRC37A2	1700	55	4	0.930967	0.130717	1.00576	0.154158	Complete proteome; Glycoprotein; Leucine-rich repeat; Membrane; Polymorphism; Reference proteome; Repeat; Signal; Transmembrane; Transmembrane helix								integral component of membrane [GO:0016021]			integral component of membrane [GO:0016021]		SIGNAL 1 35 {ECO:0000255}.				TRANSMEM 1583 1603 Helical. {ECO:0000255}.		SUBCELLULAR LOCATION: Membrane {ECO:0000305}; Single-pass type I membrane protein {ECO:0000305}.		REPEAT 137 160 LRR 1.; REPEAT 230 253 LRR 2.; REPEAT 267 290 LRR 3.; REPEAT 864 887 LRR 4.; REPEAT 888 911 LRR 5.; REPEAT 912 935 LRR 6.; REPEAT 937 959 LRR 7.; REPEAT 963 987 LRR 8.; REPEAT 1002 1027 LRR 9.; REPEAT 1124 1146 LRR 10.			BC144427;
17	A6NMS7	L37A1_HUMAN	Leucine-rich repeat-containing protein 37A	LRRC37A LRRC37A1	1700	55	4	0.838163	0.0725922	0.964135	0.229416	Complete proteome; Glycoprotein; Leucine-rich repeat; Membrane; Reference proteome; Repeat; Signal; Transmembrane; Transmembrane helix								integral component of membrane [GO:0016021]			integral component of membrane [GO:0016021]		SIGNAL 1 35 {ECO:0000255}.				TRANSMEM 1583 1603 Helical. {ECO:0000255}.		SUBCELLULAR LOCATION: Membrane {ECO:0000305}; Single-pass type I membrane protein {ECO:0000305}.		REPEAT 866 887 LRR 1.; REPEAT 890 911 LRR 2.; REPEAT 914 935 LRR 3.; REPEAT 938 959 LRR 4.; REPEAT 965 986 LRR 5.			CR749232;BC040501;
18	A6NMZ7	CO6A6_HUMAN	Collagen alpha-6(VI) chain	COL6A6	2263	30	9	0.590698	0.0384693	1.53425	0.226695	Alternative splicing; Cell adhesion; Collagen; Complete proteome; Extracellular matrix; Glycoprotein; Hydroxylation; Polymorphism; Reference proteome; Repeat; Secreted; Signal	FUNCTION: Collagen VI acts as a cell-binding protein. {ECO:0000250}.							collagen trimer [GO:0005581]; extracellular region [GO:0005576]; proteinaceous extracellular matrix [GO:0005578]; cell adhesion [GO:0007155]; collagen catabolic process [GO:0030574]; extracellular matrix disassembly [GO:0022617]; extracellular matrix organization [GO:0030198]	cell adhesion [GO:0007155]; collagen catabolic process [GO:0030574]; extracellular matrix disassembly [GO:0022617]; extracellular matrix organization [GO:0030198]		collagen trimer [GO:0005581]; extracellular region [GO:0005576]; proteinaceous extracellular matrix [GO:0005578]		SIGNAL 1 19 {ECO:0000255}.						SUBCELLULAR LOCATION: Secreted, extracellular space, extracellular matrix {ECO:0000250}. Note=Deposed in the extracellular matrix of skeletal muscle. {ECO:0000250}.	MOTIF 1508 1510 Cell attachment site. {ECO:0000255}.				AM774225;AM774226;AM774227;AL713792;
19	A6QL64	AN36A_HUMAN	Ankyrin repeat domain-containing protein 36A	ANKRD36 ANKRD36A KIAA1641 UNQ2430/PRO499	1941	34	26	1.49584	0.0388035	1.0549	0.0322972	ANK repeat; Alternative splicing; Coiled coil; Complete proteome; Reference proteome; Repeat																					REPEAT 31 60 ANK 1.; REPEAT 64 93 ANK 2.; REPEAT 97 126 ANK 3.; REPEAT 130 159 ANK 4.; REPEAT 163 192 ANK 5.; REPEAT 196 225 ANK 6.			AB046861;AY358571;AK304740;AK316541;AC018892;BC046186;BC146835;AF543495;
20	A7E2Y1	MYH7B_HUMAN	Myosin-7B (Antigen MLAA-21) (Myosin cardiac muscle beta chain) (Myosin heavy chain 7B, cardiac muscle beta isoform) (Slow A MYH14)	MYH7B KIAA1512	1941	7	38	1.86829	0.0633617	1.75245	0.0792078	ATP-binding; Actin-binding; Alternative splicing; Coiled coil; Complete proteome; Membrane; Motor protein; Muscle protein; Myosin; Nucleotide-binding; Polymorphism; Reference proteome; Thick filament	FUNCTION: Involved in muscle contraction. {ECO:0000269|PubMed:11919279}.						Q8NB12	membrane [GO:0016020]; myosin filament [GO:0032982]; ATP binding [GO:0005524]; motor activity [GO:0003774]		ATP binding [GO:0005524]; motor activity [GO:0003774]	membrane [GO:0016020]; myosin filament [GO:0032982]								SUBCELLULAR LOCATION: Membrane {ECO:0000269|PubMed:15755502}; Peripheral membrane protein {ECO:0000269|PubMed:15755502}.					AY288964;AB040945;AK000947;AL133324;AL132825;AL132825;AL133324;CH471077;BC007808;BC069327;BC069406;BC151242;
21	A8K8P3	SFI1_HUMAN	Protein SFI1 homolog (hSFI1)	SFI1 KIAA0542	1242	66	9	0.662968	0.0257091	0.715224	0.0608788	3D-structure; Alternative splicing; Complete proteome; Cytoplasm; Cytoskeleton; Polymorphism; Reference proteome; Repeat	FUNCTION: Plays a role in the dynamic structure of centrosome-associated contractile fibers via its interaction with CETN2. {ECO:0000269|PubMed:16956364}.						P41208; Q9UI95; P62136	centriole [GO:0005814]; cytosol [GO:0005829]; phosphatase binding [GO:0019902]; G2/M transition of mitotic cell cycle [GO:0000086]; mitotic cell cycle [GO:0000278]; negative regulation of phosphatase activity [GO:0010923]; organelle organization [GO:0006996]	G2/M transition of mitotic cell cycle [GO:0000086]; mitotic cell cycle [GO:0000278]; negative regulation of phosphatase activity [GO:0010923]; organelle organization [GO:0006996]	phosphatase binding [GO:0019902]	centriole [GO:0005814]; cytosol [GO:0005829]								SUBCELLULAR LOCATION: Cytoplasm, cytoskeleton, microtubule organizing center, centrosome, centriole {ECO:0000269|PubMed:14504268, ECO:0000269|PubMed:16956364}. Note=Localized close to the centriole.		REPEAT 138 170 HAT 1.; REPEAT 172 201 HAT 2.; REPEAT 270 302 HAT 3.; REPEAT 334 368 HAT 4.; REPEAT 399 431 HAT 5.; REPEAT 1148 1180 HAT 6.		DOMAIN: CETN2-binding regions contains a conserved Trp residue in their C-terminal ends, which seems critical for interaction with CETN2.	AB011114;AK292408;AK293987;AK303362;AL109802;AL096701;AL096768;AL096701;AL096768;AL109802;AL096768;AL096701;AL109802;AL109802;AL096701;AL096768;AL096701;AL096768;AL109802;AL096701;AL096768;AL096701;AL109802;AL096768;AL096701;AL109802;AL096768;AL096701;AL109802;AL109802;AL096701;AL096768;AL109802;AL096701;AL096768;BC021576;BC110814;BC129926;BC129945;
22	A8MRT5	NPIB5_HUMAN	Nuclear pore complex-interacting protein family member B5	NPIPB5	1133	42	10	1.0529	0.0762258	0.754379	0.0398818	Complete proteome; Membrane; Reference proteome; Transmembrane; Transmembrane helix								integral component of membrane [GO:0016021]			integral component of membrane [GO:0016021]						TRANSMEM 60 84 Helical. {ECO:0000255}.		SUBCELLULAR LOCATION: Membrane {ECO:0000305}; Single-pass membrane protein {ECO:0000305}.			COMPBIAS 247 1127 Pro-rich.		AK296338;
23	A8MYP8	ODF3B_HUMAN	Outer dense fiber protein 3B (Outer dense fiber protein 3-like protein 3)	ODF3B ODF3L3	253	36	4	1.45223	0.224893	0.944992	0.0665993	Alternative splicing; Complete proteome; Reference proteome																					REPEAT 182 207 STPGR.			BC127934;
24	B1AJZ9	FHAD1_HUMAN	Forkhead-associated domain-containing protein 1 (FHA domain-containing protein 1)	FHAD1 KIAA1937	1412	36	5	0.630931	0.127348	1.23964	0.127448	Alternative splicing; Coiled coil; Complete proteome; Polymorphism; Reference proteome																						COMPBIAS 98 160 Pro-rich.		AL031283;AL158174;AL391094;AL158174;AL031283;AL391094;AL391094;AL031283;AL158174;AK093300;AK093883;AK096961;
25	B2RC85	R10B2_HUMAN	Radial spoke head 10 homolog B2	RSPH10B2	870	23	10	0.760559	0.0553947	1.48073	0.105819	Alternative splicing; Coiled coil; Complete proteome; Polymorphism; Reference proteome; Repeat																					REPEAT 86 108 MORN 1.; REPEAT 109 131 MORN 2.; REPEAT 132 154 MORN 3.; REPEAT 155 177 MORN 4.; REPEAT 179 201 MORN 5.; REPEAT 204 226 MORN 6.; REPEAT 227 249 MORN 7.; REPEAT 251 273 MORN 8.; REPEAT 284 306 MORN 9.; REPEAT 307 329 MORN 10.			AK314983;BC034495;BC044242;BC157864;BC157871;
26	B3KS81	SRRM5_HUMAN	Serine/arginine repetitive matrix protein 5	SRRM5 ZNF576	715	12	35	0.959118	0.0299956	1.58915	0.0580618	Complete proteome; Reference proteome																						COMPBIAS 2 711 Ser-rich.		AK297891;AK093056;
27	B4DU55	ZN879_HUMAN	Zinc finger protein 879	ZNF879	563	28	13	0.258314	0.0140371	1.06318	0.0713287	Complete proteome; DNA-binding; Metal-binding; Nucleus; Reference proteome; Repeat; Transcription; Transcription regulation; Zinc; Zinc-finger	FUNCTION: May be involved in transcriptional regulation.							nucleus [GO:0005634]; DNA binding [GO:0003677]; metal ion binding [GO:0046872]; transcription factor activity, sequence-specific DNA binding [GO:0003700]; regulation of transcription, DNA-templated [GO:0006355]; transcription, DNA-templated [GO:0006351]	regulation of transcription, DNA-templated [GO:0006355]; transcription, DNA-templated [GO:0006351]	DNA binding [GO:0003677]; metal ion binding [GO:0046872]; transcription factor activity, sequence-specific DNA binding [GO:0003700]	nucleus [GO:0005634]								SUBCELLULAR LOCATION: Nucleus {ECO:0000305}.					AK300504;
28	B4DX44	ZN736_HUMAN	Zinc finger protein 736	ZNF736	427	28	10	0.944466	0.0906918	1.32106	0.109407	Complete proteome; DNA-binding; Metal-binding; Nucleus; Reference proteome; Repeat; Transcription; Transcription regulation; Zinc; Zinc-finger	FUNCTION: May be involved in transcriptional regulation. {ECO:0000250}.							nucleus [GO:0005634]; metal ion binding [GO:0046872]; RNA polymerase II core promoter proximal region sequence-specific DNA binding [GO:0000978]; regulation of transcription, DNA-templated [GO:0006355]; transcription, DNA-templated [GO:0006351]	regulation of transcription, DNA-templated [GO:0006355]; transcription, DNA-templated [GO:0006351]	metal ion binding [GO:0046872]; RNA polymerase II core promoter proximal region sequence-specific DNA binding [GO:0000978]	nucleus [GO:0005634]								SUBCELLULAR LOCATION: Nucleus {ECO:0000250}.					AK301806;
29	B4DXR9	ZN732_HUMAN	Zinc finger protein 732	ZNF732	585	28	13	0.882874	0.0509621	0.963273	0.0465797	Complete proteome; DNA-binding; Metal-binding; Nucleus; Reference proteome; Repeat; Transcription; Transcription regulation; Zinc; Zinc-finger	FUNCTION: May be involved in transcriptional regulation. {ECO:0000250}.							nucleus [GO:0005634]; metal ion binding [GO:0046872]; RNA polymerase II core promoter proximal region sequence-specific DNA binding [GO:0000978]; regulation of transcription, DNA-templated [GO:0006355]; transcription, DNA-templated [GO:0006351]	regulation of transcription, DNA-templated [GO:0006355]; transcription, DNA-templated [GO:0006351]	metal ion binding [GO:0046872]; RNA polymerase II core promoter proximal region sequence-specific DNA binding [GO:0000978]	nucleus [GO:0005634]								SUBCELLULAR LOCATION: Nucleus {ECO:0000305}.					AK302099;
30	B7Z6K7	ZN814_HUMAN	Putative uncharacterized zinc finger protein 814 (Putative zinc finger protein LOC730051)	ZNF814	855	28	23	0.472879	0.0125236	1.03445	0.0376078	Complete proteome; Isopeptide bond; Metal-binding; Polymorphism; Reference proteome; Repeat; Ubl conjugation; Zinc; Zinc-finger								intracellular [GO:0005622]; metal ion binding [GO:0046872]; nucleic acid binding [GO:0003676]; transcription factor activity, sequence-specific DNA binding [GO:0003700]; regulation of transcription, DNA-templated [GO:0006355]	regulation of transcription, DNA-templated [GO:0006355]	metal ion binding [GO:0046872]; nucleic acid binding [GO:0003676]; transcription factor activity, sequence-specific DNA binding [GO:0003700]	intracellular [GO:0005622]													AK300483;CH471135;
31	E2RYF6	MUC22_HUMAN	Mucin-22 (Panbronchiolitis-related mucin-like protein 1)	MUC22 G4 PBMUCL1	1773	10	150	0.780349	0.0048527	1.38357	0.0114322	Complete proteome; Membrane; Polymorphism; Reference proteome; Repeat; Signal; Transmembrane; Transmembrane helix								integral component of membrane [GO:0016021]			integral component of membrane [GO:0016021]		SIGNAL 1 26 {ECO:0000255}.				TRANSMEM 1661 1681 Helical. {ECO:0000255}.		SUBCELLULAR LOCATION: Membrane {ECO:0000305}; Single-pass membrane protein {ECO:0000305}.			COMPBIAS 28 1649 Thr-rich.		AB560770;AB600271;AB600272;
32	E2RYF7	PBMU2_HUMAN	Protein PBMUCL2 (HLA complex group 22) (Panbronchiolitis-related mucin-like protein 2)	HCG22 G2 PBMUCL2	251	11	15	0.600583	0.0320571	1.81508	0.278629	Complete proteome; Glycoprotein; Reference proteome; Repeat; Secreted; Signal								extracellular region [GO:0005576]			extracellular region [GO:0005576]		SIGNAL 1 22 {ECO:0000255}.						SUBCELLULAR LOCATION: Secreted {ECO:0000305}.			COMPBIAS 89 248 Thr-rich.		AB560771;
33	E7EW31	PROB1_HUMAN	Proline-rich basic protein 1	PROB1 C5orf65	1015	43	5	0.614789	0.0295382	0.813864	0.110656	Complete proteome; Reference proteome																						COMPBIAS 7 228 Pro-rich.; COMPBIAS 373 1007 Pro-rich.		AK303170;AK316483;
34	O00203	AP3B1_HUMAN	AP-3 complex subunit beta-1 (Adaptor protein complex AP-3 subunit beta-1) (Adaptor-related protein complex 3 subunit beta-1) (Beta-3A-adaptin) (Clathrin assembly protein complex 3 beta-1 large chain)	AP3B1 ADTB3A	1094	4	29	1.56487	0.101251	2.16351	0.147413	Albinism; Alternative splicing; Complete proteome; Cytoplasmic vesicle; Disease mutation; Golgi apparatus; Hermansky-Pudlak syndrome; Membrane; Phosphoprotein; Protein transport; Reference proteome; Transport	FUNCTION: Subunit of non-clathrin- and clathrin-associated adaptor protein complex 3 (AP-3) that plays a role in protein sorting in the late-Golgi/trans-Golgi network (TGN) and/or endosomes. The AP complexes mediate both the recruitment of clathrin to membranes and the recognition of sorting signals within the cytosolic tails of transmembrane cargo molecules. AP-3 appears to be involved in the so…					DISEASE: Hermansky-Pudlak syndrome 2 (HPS2) [MIM:608233]: A form of Hermansky-Pudlak syndrome, a genetically heterogeneous autosomal recessive disorder characterized by oculocutaneous albinism, bleeding due to platelet storage pool deficiency, and lysosomal storage defects. This syndrome results from defects of diverse cytoplasmic organelles including melanosomes, platelet dense granules and lyso…		AP-3 adaptor complex [GO:0030123]; clathrin-coated vesicle membrane [GO:0030665]; Golgi apparatus [GO:0005794]; lysosomal membrane [GO:0005765]; membrane [GO:0016020]; GTP-dependent protein binding [GO:0030742]; protein phosphatase binding [GO:0019903]; anterograde axon cargo transport [GO:0008089]; anterograde synaptic vesicle transport [GO:0048490]; antigen processing and presentation, exogenou…	anterograde axon cargo transport [GO:0008089]; anterograde synaptic vesicle transport [GO:0048490]; antigen processing and presentation, exogenous lipid antigen via MHC class Ib [GO:0048007]; blood coagulation [GO:0007596]; intracellular protein transport [GO:0006886]; melanosome organization [GO:0032438]; positive regulation of NK T cell differentiation [GO:0051138]; protein targeting to lysosom…	GTP-dependent protein binding [GO:0030742]; protein phosphatase binding [GO:0019903]	AP-3 adaptor complex [GO:0030123]; clathrin-coated vesicle membrane [GO:0030665]; Golgi apparatus [GO:0005794]; lysosomal membrane [GO:0005765]; membrane [GO:0016020]								SUBCELLULAR LOCATION: Cytoplasmic vesicle, clathrin-coated vesicle membrane {ECO:0000250}; Peripheral membrane protein {ECO:0000250}; Cytoplasmic side {ECO:0000250}. Golgi apparatus {ECO:0000250}. Note=Component of the coat surrounding the cytoplasmic face of coated vesicles located at the Golgi complex. {ECO:0000250}.			COMPBIAS 677 802 Glu/Ser-rich.		U91931;U81504;BX538041;BC038444;AF247736;
35	O00206	TLR4_HUMAN	Toll-like receptor 4 (hToll) (CD antigen CD284)	TLR4	839	97	4	0.314979	0.0537636	0.496014	0	3D-structure; Age-related macular degeneration; Alternative splicing; Cell membrane; Complete proteome; Direct protein sequencing; Disulfide bond; Glycoprotein; Immunity; Inflammatory response; Innate immunity; Leucine-rich repeat; Membrane; Polymorphism; Receptor; Reference proteome; Repeat; Signal; Transmembrane; Transmembrane helix	FUNCTION: Cooperates with LY96 and CD14 to mediate the innate immune response to bacterial lipopolysaccharide (LPS). Acts via MYD88, TIRAP and TRAF6, leading to NF-kappa-B activation, cytokine secretion and the inflammatory response (PubMed:9237759, PubMed:10835634). Also involved in LPS-independent inflammatory responses triggered by free fatty acids, such as palmitate, and Ni(2+). Responses tri…					DISEASE: Macular degeneration, age-related, 10 (ARMD10) [MIM:611488]: A form of age-related macular degeneration, a multifactorial eye disease and the most common cause of irreversible vision loss in the developed world. In most patients, the disease is manifest as ophthalmoscopically visible yellowish accumulations of protein and lipid that lie beneath the retinal pigment epithelium and within a…	O76552; Q9Y6Y9; P58753	cell surface [GO:0009986]; cytoplasm [GO:0005737]; endosome membrane [GO:0010008]; external side of plasma membrane [GO:0009897]; integral component of plasma membrane [GO:0005887]; intrinsic component of plasma membrane [GO:0031226]; lipopolysaccharide receptor complex [GO:0046696]; perinuclear region of cytoplasm [GO:0048471]; plasma membrane [GO:0005886]; lipopolysaccharide binding [GO:0001530…	activation of cysteine-type endopeptidase activity involved in apoptotic signaling pathway [GO:0097296]; activation of MAPK activity [GO:0000187]; apoptotic process [GO:0006915]; B cell proliferation involved in immune response [GO:0002322]; cellular response to lipopolysaccharide [GO:0071222]; cellular response to lipoteichoic acid [GO:0071223]; cellular response to mechanical stimulus [GO:00712…	lipopolysaccharide binding [GO:0001530]; lipopolysaccharide receptor activity [GO:0001875]; receptor activity [GO:0004872]; transmembrane signaling receptor activity [GO:0004888]	cell surface [GO:0009986]; cytoplasm [GO:0005737]; endosome membrane [GO:0010008]; external side of plasma membrane [GO:0009897]; integral component of plasma membrane [GO:0005887]; intrinsic component of plasma membrane [GO:0031226]; lipopolysaccharide receptor complex [GO:0046696]; perinuclear region of cytoplasm [GO:0048471]; plasma membrane [GO:0005886]		SIGNAL 1 23 {ECO:0000269|PubMed:15340161}.				TRANSMEM 632 652 Helical. {ECO:0000255}.		SUBCELLULAR LOCATION: Cell membrane {ECO:0000269|PubMed:11274165, ECO:0000269|PubMed:20037584, ECO:0000269|PubMed:9237759}; Single-pass type I membrane protein {ECO:0000269|PubMed:11274165}. Note=Upon complex formation with CD36 and TLR6, internalized through dynamin-dependent endocytosis. {ECO:0000269|PubMed:20037584}.		REPEAT 55 76 LRR 1.; REPEAT 79 100 LRR 2.; REPEAT 103 124 LRR 3.; REPEAT 127 148 LRR 4.; REPEAT 151 172 LRR 5.; REPEAT 176 199 LRR 6.; REPEAT 205 225 LRR 7.; REPEAT 227 247 LRR 8.; REPEAT 331 351 LRR 9.; REPEAT 352 373 LRR 10.; REPEAT 374 394 LRR 11.; REPEAT 400 422 LRR 12.; REPEAT 423 444 LRR 13.; REPEAT 448 456 LRR 14.; REPEAT 472 495 LRR 15.; REPEAT 497 518 LRR 16.; REPEAT 521 542 LRR 17.; REP…		DOMAIN: The TIR domain mediates interaction with NOX4. {ECO:0000269|PubMed:15356101}.	U93091;AB445638;DQ018107;DQ018108;DQ018109;AK290053;AK293068;AK303730;AL160272;AL160272;CH471090;CH471090;BC117422;EF535831;EF535832;EF535833;AF177765;AF177766;AF172171;AF172169;AF172170;U88880;
36	O00339	MATN2_HUMAN	Matrilin-2	MATN2 UNQ193/PRO219	956	41	10	0.350431	0.0312185	0.934672	0.0656664	Alternative splicing; Coiled coil; Complete proteome; Disulfide bond; EGF-like domain; Glycoprotein; Polymorphism; Reference proteome; Repeat; Secreted; Signal	FUNCTION: Involved in matrix assembly. {ECO:0000250}.						O15265; O00555	basement membrane [GO:0005604]; proteinaceous extracellular matrix [GO:0005578]; calcium ion binding [GO:0005509]; axon guidance [GO:0007411]; dendrite regeneration [GO:0031104]; glial cell migration [GO:0008347]; neuron migration [GO:0001764]; response to axon injury [GO:0048678]	axon guidance [GO:0007411]; dendrite regeneration [GO:0031104]; glial cell migration [GO:0008347]; neuron migration [GO:0001764]; response to axon injury [GO:0048678]	calcium ion binding [GO:0005509]	basement membrane [GO:0005604]; proteinaceous extracellular matrix [GO:0005578]		SIGNAL 1 23 {ECO:0000255}.						SUBCELLULAR LOCATION: Secreted.					U69263;AY358895;AL137638;AK289721;AL833931;BC010444;BC016394;
37	O00468	AGRIN_HUMAN	Agrin [Cleaved into: Agrin N-terminal 110 kDa subunit; Agrin C-terminal 110 kDa subunit; Agrin C-terminal 90 kDa fragment (C90); Agrin C-terminal 22 kDa fragment (C22)]	AGRN AGRIN	2067	65	9	0.602713	0.030966	0.734914	0.042137	Alternative splicing; Calcium; Cell junction; Cell membrane; Complete proteome; Congenital myasthenic syndrome; Developmental protein; Differentiation; Disease mutation; Disulfide bond; EGF-like domain; Extracellular matrix; Glycoprotein; Heparan sulfate; Laminin EGF-like domain; Membrane; Phosphoprotein; Polymorphism; Proteoglycan; Reference proteome; Repeat; Secreted; Signal; Synapse; Transmemb…	FUNCTION: Isoform 1: heparan sulfate basal lamina glycoprotein that plays a central role in the formation and the maintenance of the neuromuscular junction (NMJ) and directs key events in postsynaptic differentiation. Component of the AGRN-LRP4 receptor complex that induces the phosphorylation and activation of MUSK. The activation of MUSK in myotubes induces the formation of NMJ by regulating di…					DISEASE: Myasthenic syndrome, congenital, 8 (CMS8) [MIM:615120]: A form of congenital myasthenic syndrome, a group of disorders characterized by failure of neuromuscular transmission, including pre-synaptic, synaptic, and post-synaptic disorders that are not of autoimmune origin. Clinical features are easy fatigability and muscle weakness. CMS8 is an autosomal recessive disease characterized by p…	O15265	basal lamina [GO:0005605]; cell junction [GO:0030054]; cell surface [GO:0009986]; cytoplasm [GO:0005737]; extracellular exosome [GO:0070062]; extracellular matrix [GO:0031012]; extracellular region [GO:0005576]; extracellular space [GO:0005615]; Golgi lumen [GO:0005796]; integral component of membrane [GO:0016021]; lysosomal lumen [GO:0043202]; plasma membrane [GO:0005886]; synapse [GO:0045202]; …	axon guidance [GO:0007411]; carbohydrate metabolic process [GO:0005975]; chondroitin sulfate metabolic process [GO:0030204]; clustering of voltage-gated sodium channels [GO:0045162]; extracellular matrix organization [GO:0030198]; glycosaminoglycan biosynthetic process [GO:0006024]; glycosaminoglycan catabolic process [GO:0006027]; glycosaminoglycan metabolic process [GO:0030203]; G-protein coupl…	acetylcholine receptor regulator activity [GO:0030548]; calcium ion binding [GO:0005509]; chondroitin sulfate binding [GO:0035374]; dystroglycan binding [GO:0002162]; heparan sulfate proteoglycan binding [GO:0043395]; laminin binding [GO:0043236]; sialic acid binding [GO:0033691]; structural constituent of cytoskeleton [GO:0005200]	basal lamina [GO:0005605]; cell junction [GO:0030054]; cell surface [GO:0009986]; cytoplasm [GO:0005737]; extracellular exosome [GO:0070062]; extracellular matrix [GO:0031012]; extracellular region [GO:0005576]; extracellular space [GO:0005615]; Golgi lumen [GO:0005796]; integral component of membrane [GO:0016021]; lysosomal lumen [GO:0043202]; plasma membrane [GO:0005886]; synapse [GO:0045202]		SIGNAL 1 29 {ECO:0000255}.						SUBCELLULAR LOCATION: Isoform 1: Secreted, extracellular space, extracellular matrix. Note=Synaptic basal lamina at the neuromuscular junction. {ECO:0000250}.; SUBCELLULAR LOCATION: Isoform 2: Cell junction, synapse. Cell membrane; Single-pass type II membrane protein.			COMPBIAS 671 677 Gly/Ser-rich.; COMPBIAS 974 1099 Ser/Thr-rich.; COMPBIAS 1058 1097 Gly/Ser-rich.; COMPBIAS 1254 1324 Ser/Thr-rich.	DOMAIN: The NtA domain, absent in TM-agrin, is required for binding laminin and connecting to basal lamina.; DOMAIN: Both laminin G-like 2 (G2) and laminin G-like 3 (G3) domains are required for alpha-dystroglycan/DAG1 binding. G3 domain is required for C-terminal heparin, heparan sulfate and sialic acid binding (By similarity). {ECO:0000250}.	U84406;AB191264;AL645608;AL645608;AF016903;BC004220;BC007649;BC034009;BC063620;
38	O00515	LAD1_HUMAN	Ladinin-1 (Lad-1) (Linear IgA disease antigen) (LADA)	LAD1 LAD	517	6	25	1.25224	0.0809747	1.95951	0.149384	Basement membrane; Complete proteome; Extracellular matrix; Phosphoprotein; Polymorphism; Reference proteome; Repeat; Secreted	FUNCTION: Anchoring filament protein which is a component of the basement membrane zone. {ECO:0000250}.							basement membrane [GO:0005604]; extracellular exosome [GO:0070062]; structural molecule activity [GO:0005198]		structural molecule activity [GO:0005198]	basement membrane [GO:0005604]; extracellular exosome [GO:0070062]								SUBCELLULAR LOCATION: Secreted, extracellular space, extracellular matrix, basement membrane {ECO:0000250}.		REPEAT 203 205 SEK 1.; REPEAT 209 211 SEK 2.; REPEAT 215 217 SEK 3.; REPEAT 221 223 SEK 4.; REPEAT 227 229 SEK 5.; REPEAT 239 241 SEK 6.; REPEAT 257 259 SEK 7.; REPEAT 269 271 SEK 8.	COMPBIAS 28 35 Poly-Arg.		U42408;U58994;AK313388;BC009742;
39	O00592	PODXL_HUMAN	Podocalyxin (GCTM-2 antigen) (Gp200) (Podocalyxin-like protein 1) (PC) (PCLP-1)	PODXL PCLP PCLP1	558	9	10	1.04281	0.11501	0.978932	0.0659944	Alternative splicing; Cell adhesion; Cell membrane; Cell projection; Complete proteome; Direct protein sequencing; Glycoprotein; Membrane; Phosphoprotein; Polymorphism; Reference proteome; Signal; Transmembrane; Transmembrane helix	FUNCTION: Involved in the regulation of both adhesion and cell morphology and cancer progression. Function as an anti-adhesive molecule that maintains an open filtration pathway between neighboring foot processes in the podocyte by charge repulsion. Acts as a pro-adhesive molecule, enhancing the adherence of cells to immobilized ligands, increasing the rate of migration and cell-cell contacts in …						P46940	apical plasma membrane [GO:0016324]; cell body [GO:0044297]; cytoplasm [GO:0005737]; extracellular exosome [GO:0070062]; extracellular space [GO:0005615]; filopodium [GO:0030175]; integral component of plasma membrane [GO:0005887]; intracellular membrane-bounded organelle [GO:0043231]; lamellipodium [GO:0030027]; membrane raft [GO:0045121]; microvillus membrane [GO:0031528]; plasma membrane [GO:0…	cell adhesion [GO:0007155]; cell migration [GO:0016477]; epithelial tube formation [GO:0072175]; glomerular visceral epithelial cell development [GO:0072015]; leukocyte migration [GO:0050900]; negative regulation of cell adhesion [GO:0007162]; negative regulation of cell-cell adhesion [GO:0022408]; positive regulation of cell-cell adhesion mediated by integrin [GO:0033634]; positive regulation of…		apical plasma membrane [GO:0016324]; cell body [GO:0044297]; cytoplasm [GO:0005737]; extracellular exosome [GO:0070062]; extracellular space [GO:0005615]; filopodium [GO:0030175]; integral component of plasma membrane [GO:0005887]; intracellular membrane-bounded organelle [GO:0043231]; lamellipodium [GO:0030027]; membrane raft [GO:0045121]; microvillus membrane [GO:0031528]; plasma membrane [GO:0…		SIGNAL 1 22 {ECO:0000255}.				TRANSMEM 462 482 Helical. {ECO:0000255}.		SUBCELLULAR LOCATION: Apical cell membrane. Cell projection, lamellipodium. Cell projection, filopodium. Cell projection, ruffle. Cell projection, microvillus {ECO:0000250}. Membrane raft {ECO:0000250}. Membrane {ECO:0000305}; Single-pass type I membrane protein {ECO:0000305}. Note=In single attached epithelial cells is restricted to a preapical pole on the free plasma membrane whereas other apic…			COMPBIAS 35 334 Thr-rich.	DOMAIN: Both the O-glycan-rich domain of the extracellular domain and the C-terminus PDZ-binding motif (DTHL) in the cytoplasmic tail harbor an apical sorting signal. The cytoplasmic domain is necessary for the apical membrane targeting and renal tubulogenesis. The cytoplasmic C-terminus PDZ-binding motif (DTHL) is essential for interaction with SLC9A3R1 and for targeting SLC9A3R1 to the apical c…	U97519;AK223573;CH236950;CH471070;BC093730;BC112035;
40	O14628	ZN195_HUMAN	Zinc finger protein 195	ZNF195 ZNFP104	629	28	13	0.674785	0.0301722	0.820694	0.0537848	Acetylation; Alternative splicing; Complete proteome; DNA-binding; Isopeptide bond; Metal-binding; Nucleus; Reference proteome; Repeat; Transcription; Transcription regulation; Ubl conjugation; Zinc; Zinc-finger	FUNCTION: May be involved in transcriptional regulation.							nucleus [GO:0005634]; RNA polymerase II core promoter proximal region sequence-specific DNA binding [GO:0000978]; zinc ion binding [GO:0008270]; regulation of transcription, DNA-templated [GO:0006355]; transcription, DNA-templated [GO:0006351]	regulation of transcription, DNA-templated [GO:0006355]; transcription, DNA-templated [GO:0006351]	RNA polymerase II core promoter proximal region sequence-specific DNA binding [GO:0000978]; zinc ion binding [GO:0008270]	nucleus [GO:0005634]								SUBCELLULAR LOCATION: Nucleus {ECO:0000305}.					AF003540;AK095720;AK131296;AK290099;AK293679;AL833722;CH471158;CH471158;BC121028;BC121029;
41	O14633	LCE2B_HUMAN	Late cornified envelope protein 2B (Late envelope protein 10) (Skin-specific protein Xp5) (Small proline-rich-like epidermal differentiation complex protein 1B)	LCE2B LEP10 SPRL1B XP5	110	4	7	0.27374	0.0628662	1.26719	0.152118	Complete proteome; Keratinization; Polymorphism; Reference proteome	FUNCTION: Precursors of the cornified envelope of the stratum corneum.							cornified envelope [GO:0001533]; cytoplasm [GO:0005737]; structural molecule activity [GO:0005198]; epidermis development [GO:0008544]; keratinization [GO:0031424]; keratinocyte differentiation [GO:0030216]; peptide cross-linking [GO:0018149]	epidermis development [GO:0008544]; keratinization [GO:0031424]; keratinocyte differentiation [GO:0030216]; peptide cross-linking [GO:0018149]	structural molecule activity [GO:0005198]	cornified envelope [GO:0001533]; cytoplasm [GO:0005737]											COMPBIAS 3 110 Cys-rich.; COMPBIAS 12 42 Pro-rich.		AF005080;AL139247;CH471121;
42	O14686	KMT2D_HUMAN	Histone-lysine N-methyltransferase 2D (Lysine N-methyltransferase 2D) (EC 2.1.1.43) (ALL1-related protein) (Myeloid/lymphoid or mixed-lineage leukemia protein 2)	KMT2D ALR MLL2 MLL4	5537	9	41	0.700476	0.0271406	1.73208	0.0670586	3D-structure; Acetylation; Alternative splicing; Chromatin regulator; Coiled coil; Complete proteome; Disease mutation; Isopeptide bond; Mental retardation; Metal-binding; Methyltransferase; Nucleus; Phosphoprotein; Polymorphism; Reference proteome; Repeat; S-adenosyl-L-methionine; Transcription; Transcription regulation; Transferase; Ubl conjugation; Zinc; Zinc-finger	FUNCTION: Histone methyltransferase. Methylates 'Lys-4' of histone H3 (H3K4me). H3K4me represents a specific tag for epigenetic transcriptional activation. Acts as a coactivator for estrogen receptor by being recruited by ESR1, thereby activating transcription. {ECO:0000269|PubMed:16603732, ECO:0000269|PubMed:17500065, ECO:0000269|PubMed:17851529}.		BINDING 5451 5451 S-adenosyl-L-methionine. {ECO:0000255|PROSITE-ProRule:PRU00190}.		CATALYTIC ACTIVITY: S-adenosyl-L-methionine + L-lysine-[histone] = S-adenosyl-L-homocysteine + N(6)-methyl-L-lysine-[histone]. {ECO:0000269|PubMed:16603732, ECO:0000269|PubMed:17500065}.	DISEASE: Kabuki syndrome 1 (KABUK1) [MIM:147920]: A congenital mental retardation syndrome with additional features, including postnatal dwarfism, a peculiar facies characterized by long palpebral fissures with eversion of the lateral third of the lower eyelids, a broad and depressed nasal tip, large prominent earlobes, a cleft or high-arched palate, scoliosis, short fifth finger, persistence of …	P03372; Q14686	histone methyltransferase complex [GO:0035097]; nucleoplasm [GO:0005654]; nucleus [GO:0005634]; DNA binding [GO:0003677]; histone methyltransferase activity (H3-K4 specific) [GO:0042800]; transcription regulatory region DNA binding [GO:0044212]; zinc ion binding [GO:0008270]; chromatin organization [GO:0006325]; chromatin silencing [GO:0006342]; histone H3-K4 methylation [GO:0051568]; in utero em…	chromatin organization [GO:0006325]; chromatin silencing [GO:0006342]; histone H3-K4 methylation [GO:0051568]; in utero embryonic development [GO:0001701]; oocyte growth [GO:0001555]; oogenesis [GO:0048477]; positive regulation of cell proliferation [GO:0008284]; positive regulation of intracellular estrogen receptor signaling pathway [GO:0033148]; positive regulation of transcription from RNA po…	DNA binding [GO:0003677]; histone methyltransferase activity (H3-K4 specific) [GO:0042800]; transcription regulatory region DNA binding [GO:0044212]; zinc ion binding [GO:0008270]	histone methyltransferase complex [GO:0035097]; nucleoplasm [GO:0005654]; nucleus [GO:0005634]							2.1.1.43	SUBCELLULAR LOCATION: Nucleus {ECO:0000305}.	MOTIF 2686 2690 LXXLL motif 1.; MOTIF 3038 3042 LXXLL motif 2.; MOTIF 4222 4236 LXXLL motif 3.; MOTIF 4253 4257 LXXLL motif 4.; MOTIF 4463 4467 LXXLL motif 5.; MOTIF 4990 4994 LXXLL motif 6.	REPEAT 442 446 1.; REPEAT 460 464 2.; REPEAT 469 473 3.; REPEAT 496 500 4.; REPEAT 504 508 5.; REPEAT 521 525 6.; REPEAT 555 559 7.; REPEAT 564 568 8.; REPEAT 573 577 9.; REPEAT 582 586 10.; REPEAT 609 613 11.; REPEAT 618 622 12.; REPEAT 627 631 13.; REPEAT 645 649 14.; REPEAT 663 667 15.	COMPBIAS 229 326 Cys-rich.; COMPBIAS 374 1197 Pro-rich.; COMPBIAS 1290 1328 Arg-rich.; COMPBIAS 1351 1355 Poly-Glu.; COMPBIAS 1397 1510 Cys-rich.; COMPBIAS 2107 2626 Pro-rich.; COMPBIAS 2385 2392 Poly-Pro.; COMPBIAS 2707 2713 Poly-Ala.; COMPBIAS 2811 2822 Gln-rich.; COMPBIAS 2862 2978 Pro-rich.; COMPBIAS 3261 4275 Gln-rich.; COMPBIAS 4241 4360 Pro-rich.; COMPBIAS 4909 4977 Pro-rich.; COMPBIAS 549…	DOMAIN: LXXLL motifs 5 and 6 are essential for the association with ESR1 nuclear receptor.	AF010403;AF010404;
43	O14709	ZN197_HUMAN	Zinc finger protein 197 (Zinc finger protein with KRAB and SCAN domains 9) (ZnF20) (pVHL-associated KRAB domain-containing protein)	ZNF197 ZKSCAN9 ZNF166	1029	28	23	0.287213	0.00857518	1.13152	0.0441888	Alternative splicing; Complete proteome; DNA-binding; Metal-binding; Nucleus; Reference proteome; Repeat; Transcription; Transcription regulation; Zinc; Zinc-finger	FUNCTION: May be involved in transcriptional regulation.							nucleus [GO:0005634]; DNA binding [GO:0003677]; metal ion binding [GO:0046872]; transcription factor activity, sequence-specific DNA binding [GO:0003700]; regulation of transcription, DNA-templated [GO:0006355]; transcription, DNA-templated [GO:0006351]	regulation of transcription, DNA-templated [GO:0006355]; transcription, DNA-templated [GO:0006351]	DNA binding [GO:0003677]; metal ion binding [GO:0046872]; transcription factor activity, sequence-specific DNA binding [GO:0003700]	nucleus [GO:0005634]								SUBCELLULAR LOCATION: Nucleus {ECO:0000305}.					AF011573;AY074878;AK314196;CH471055;
44	O14798	TR10C_HUMAN	Tumor necrosis factor receptor superfamily member 10C (Antagonist decoy receptor for TRAIL/Apo-2L) (Decoy TRAIL receptor without death domain) (Decoy receptor 1) (DcR1) (Lymphocyte inhibitor of TRAIL) (TNF-related apoptosis-inducing ligand receptor 3) (TRAIL receptor 3) (TRAIL-R3) (TRAIL receptor without an intracellular domain) (CD antigen CD263)	TNFRSF10C DCR1 LIT TRAILR3 TRID UNQ321/PRO366	259	15	6	1.08608	0.155392	1.51271	0.26563	Apoptosis; Cell membrane; Complete proteome; Direct protein sequencing; Disulfide bond; GPI-anchor; Glycoprotein; Lipoprotein; Membrane; Polymorphism; Receptor; Reference proteome; Repeat; Signal	FUNCTION: Receptor for the cytotoxic ligand TRAIL. Lacks a cytoplasmic death domain and hence is not capable of inducing apoptosis. May protect cells against TRAIL mediated apoptosis by competing with TRAIL-R1 and R2 for binding to the ligand.							anchored component of membrane [GO:0031225]; integral component of plasma membrane [GO:0005887]; transmembrane signaling receptor activity [GO:0004888]; tumor necrosis factor-activated receptor activity [GO:0005031]; extrinsic apoptotic signaling pathway via death domain receptors [GO:0008625]; immune response [GO:0006955]; inflammatory response [GO:0006954]; multicellular organismal development …	extrinsic apoptotic signaling pathway via death domain receptors [GO:0008625]; immune response [GO:0006955]; inflammatory response [GO:0006954]; multicellular organismal development [GO:0007275]; negative regulation of cysteine-type endopeptidase activity involved in apoptotic process [GO:0043154]; regulation of cell proliferation [GO:0042127]; response to lipopolysaccharide [GO:0032496]; signal …	transmembrane signaling receptor activity [GO:0004888]; tumor necrosis factor-activated receptor activity [GO:0005031]	anchored component of membrane [GO:0031225]; integral component of plasma membrane [GO:0005887]		SIGNAL 1 25 {ECO:0000269|PubMed:15340161, ECO:0000269|PubMed:9242611}.	PROPEP 237 259 Removed in mature form. {ECO:0000255}. /FTId=PRO_0000034583.					SUBCELLULAR LOCATION: Cell membrane; Lipid-anchor, GPI-anchor.		REPEAT 29 66 TNFR-Cys 1.; REPEAT 69 109 TNFR-Cys 2.; REPEAT 110 149 TNFR-Cys 3.; REPEAT 162 176 TAPE 1.; REPEAT 177 191 TAPE 2.; REPEAT 192 206 TAPE 3.; REPEAT 207 221 TAPE 4.; REPEAT 222 236 TAPE 5.			AF020502;AF014794;AF012629;AF012536;AF016267;AF033854;AY358281;CR541857;BC125041;BC125042;
45	O14974	MYPT1_HUMAN	Protein phosphatase 1 regulatory subunit 12A (Myosin phosphatase-targeting subunit 1) (Myosin phosphatase target subunit 1) (Protein phosphatase myosin-binding subunit)	PPP1R12A MBS MYPT1	1030	5	26	0.910839	0.0649487	1.92347	0.136493	3D-structure; ANK repeat; Alternative splicing; Complete proteome; Cytoplasm; Direct protein sequencing; Hydroxylation; Phosphoprotein; Polymorphism; Reference proteome; Repeat	FUNCTION: Key regulator of protein phosphatase 1C (PPP1C). Mediates binding to myosin. As part of the PPP1C complex, involved in dephosphorylation of PLK1. Capable of inhibiting HIF1AN-dependent suppression of HIF1A activity. {ECO:0000269|PubMed:18477460, ECO:0000269|PubMed:19245366, ECO:0000269|PubMed:20354225}.						O43293	A band [GO:0031672]; actin cytoskeleton [GO:0015629]; centrosome [GO:0005813]; contractile fiber [GO:0043292]; cytoplasm [GO:0005737]; cytosol [GO:0005829]; focal adhesion [GO:0005925]; kinetochore [GO:0000776]; nucleoplasm [GO:0005654]; PTW/PP1 phosphatase complex [GO:0072357]; Z disc [GO:0030018]; 14-3-3 protein binding [GO:0071889]; enzyme inhibitor activity [GO:0004857]; phosphatase regulator…	centrosome organization [GO:0051297]; G2/M transition of mitotic cell cycle [GO:0000086]; mitotic cell cycle [GO:0000278]; mitotic nuclear division [GO:0007067]; negative regulation of catalytic activity [GO:0043086]; positive regulation of myosin-light-chain-phosphatase activity [GO:0035508]; positive regulation of transcription from RNA polymerase II promoter [GO:0045944]; protein dephosphoryla…	14-3-3 protein binding [GO:0071889]; enzyme inhibitor activity [GO:0004857]; phosphatase regulator activity [GO:0019208]; protein kinase binding [GO:0019901]; signal transducer activity [GO:0004871]	A band [GO:0031672]; actin cytoskeleton [GO:0015629]; centrosome [GO:0005813]; contractile fiber [GO:0043292]; cytoplasm [GO:0005737]; cytosol [GO:0005829]; focal adhesion [GO:0005925]; kinetochore [GO:0000776]; nucleoplasm [GO:0005654]; PTW/PP1 phosphatase complex [GO:0072357]; Z disc [GO:0030018]								SUBCELLULAR LOCATION: Cytoplasm {ECO:0000269|PubMed:12923170, ECO:0000269|PubMed:18477460}. Note=Along actomyosin filaments and stress fibers.	MOTIF 35 38 KVKF motif.	REPEAT 39 68 ANK 1.; REPEAT 72 101 ANK 2.; REPEAT 105 134 ANK 3.; REPEAT 138 164 ANK 4.; REPEAT 198 227 ANK 5.; REPEAT 231 260 ANK 6.	COMPBIAS 519 660 Ser/Thr-rich.; COMPBIAS 721 753 Glu/Lys-rich.; COMPBIAS 773 795 Ser-rich.	DOMAIN: Heterotetramerization is mediated by the interaction between a coiled-coil of PRKG1 and the leucine/isoleucine zipper of PPP1R12A/MBS, the myosin-binding subunit of the myosin phosphatase. {ECO:0000250}.; DOMAIN: The KVKF motif mediates interaction with PPP1CB. {ECO:0000269|PubMed:20354225}.	D87930;AY380574;AF458589;AK302692;BC047898;BC092481;BC111752;AB042196;
46	O14978	ZN263_HUMAN	Zinc finger protein 263 (Zinc finger protein FPM315) (Zinc finger protein with KRAB and SCAN domains 12)	ZNF263 FPM315 ZKSCAN12	683	28	11	0.352089	0.0238945	1.00742	0.0745167	Complete proteome; DNA-binding; Metal-binding; Nucleus; Polymorphism; Reference proteome; Repeat; Repressor; Transcription; Transcription regulation; Zinc; Zinc-finger	FUNCTION: Might play an important role in basic cellular processes as a transcriptional repressor.						P49760; P49761; Q9NWQ4; Q9Y4C2	cytoplasm [GO:0005737]; microtubule cytoskeleton [GO:0015630]; nucleoplasm [GO:0005654]; nucleus [GO:0005634]; metal ion binding [GO:0046872]; sequence-specific DNA binding [GO:0043565]; transcription factor activity, sequence-specific DNA binding [GO:0003700]; negative regulation of transcription, DNA-templated [GO:0045892]; regulation of transcription, DNA-templated [GO:0006355]; transcription,…	negative regulation of transcription, DNA-templated [GO:0045892]; regulation of transcription, DNA-templated [GO:0006355]; transcription, DNA-templated [GO:0006351]	metal ion binding [GO:0046872]; sequence-specific DNA binding [GO:0043565]; transcription factor activity, sequence-specific DNA binding [GO:0003700]	cytoplasm [GO:0005737]; microtubule cytoskeleton [GO:0015630]; nucleoplasm [GO:0005654]; nucleus [GO:0005634]								SUBCELLULAR LOCATION: Nucleus {ECO:0000255|PROSITE-ProRule:PRU00187}.					D88827;AK312421;AC004232;CH471112;BC008805;
47	O15069	NACAD_HUMAN	NAC-alpha domain-containing protein 1	NACAD KIAA0363	1562	40	11	0.54796	0.0302489	0.902524	0.0500101	Complete proteome; Cytoplasm; Nucleus; Phosphoprotein; Polymorphism; Protein transport; Reference proteome; Transport	FUNCTION: May prevent inappropriate targeting of non-secretory polypeptides to the endoplasmic reticulum (ER). May bind to nascent polypeptide chains as they emerge from the ribosome and block their interaction with the signal recognition particle (SRP), which normally targets nascent secretory peptides to the ER. May also reduce the inherent affinity of ribosomes for protein translocation sites …							cytoplasm [GO:0005737]; nucleus [GO:0005634]; protein transport [GO:0015031]	protein transport [GO:0015031]		cytoplasm [GO:0005737]; nucleus [GO:0005634]								SUBCELLULAR LOCATION: Cytoplasm {ECO:0000250}. Nucleus {ECO:0000250}.			COMPBIAS 332 337 Poly-Glu.; COMPBIAS 1509 1517 Poly-Glu.		AB002361;
48	O15084	ANR28_HUMAN	Serine/threonine-protein phosphatase 6 regulatory ankyrin repeat subunit A (PP6-ARS-A) (Serine/threonine-protein phosphatase 6 regulatory subunit ARS-A) (Ankyrin repeat domain-containing protein 28) (Phosphatase interactor targeting protein hnRNP K) (PITK)	ANKRD28 KIAA0379	1053	33	27	0.567476	0.0129526	1.02851	0.0344504	ANK repeat; Alternative promoter usage; Alternative splicing; Complete proteome; Nucleus; Phosphoprotein; Reference proteome; Repeat	FUNCTION: Putative regulatory subunit of protein phosphatase 6 (PP6) that may be involved in the recognition of phosphoprotein substrates. Involved in the PP6-mediated dephosphorylation of NFKBIE opposing its degradation in response to TNF-alpha. Selectively inhibits the phosphatase activity of PPP1C. Targets PPP1C to modulate HNRPK phosphorylation. {ECO:0000269|PubMed:16564677, ECO:0000269|PubMe…						Q14185; O00743; Q9UPN7; O75170; Q5H9R7; Q9H2K2	cytosol [GO:0005829]; Golgi membrane [GO:0000139]; nucleoplasm [GO:0005654]; cellular protein metabolic process [GO:0044267]; COPII vesicle coating [GO:0048208]; ER to Golgi vesicle-mediated transport [GO:0006888]; membrane organization [GO:0061024]; post-translational protein modification [GO:0043687]; protein N-linked glycosylation via asparagine [GO:0018279]	cellular protein metabolic process [GO:0044267]; COPII vesicle coating [GO:0048208]; ER to Golgi vesicle-mediated transport [GO:0006888]; membrane organization [GO:0061024]; post-translational protein modification [GO:0043687]; protein N-linked glycosylation via asparagine [GO:0018279]		cytosol [GO:0005829]; Golgi membrane [GO:0000139]; nucleoplasm [GO:0005654]								SUBCELLULAR LOCATION: Nucleus, nucleoplasm {ECO:0000269|PubMed:16564677}. Note=Seems to be excluded from nucleoli.		REPEAT 40 69 ANK 1.; REPEAT 73 102 ANK 2.; REPEAT 106 135 ANK 3.; REPEAT 139 168 ANK 4.; REPEAT 172 201 ANK 5.; REPEAT 205 234 ANK 6.; REPEAT 238 267 ANK 7.; REPEAT 271 301 ANK 8.; REPEAT 305 334 ANK 9.; REPEAT 338 367 ANK 10.; REPEAT 371 400 ANK 11.; REPEAT 404 433 ANK 12.; REPEAT 437 466 ANK 13.; REPEAT 470 500 ANK 14.; REPEAT 504 534 ANK 15.; REPEAT 549 578 ANK 16.; REPEAT 582 611 ANK 17.; REP…			AY367056;AB002377;AK126888;AK293770;BC106948;BC113868;BC114476;
49	O15294	OGT1_HUMAN	UDP-N-acetylglucosamine--peptide N-acetylglucosaminyltransferase 110 kDa subunit (EC 2.4.1.255) (O-GlcNAc transferase subunit p110) (O-linked N-acetylglucosamine transferase 110 kDa subunit) (OGT)	OGT	1046	34	12	0.453021	0.0235194	1.11148	0.0734598	3D-structure; Acetylation; Alternative splicing; Apoptosis; Biological rhythms; Cell membrane; Chromatin regulator; Complete proteome; Cytoplasm; Direct protein sequencing; Glycoprotein; Glycosyltransferase; Lipid-binding; Membrane; Mitochondrion; Nucleus; Phosphoprotein; Polymorphism; Reference proteome; Repeat; TPR repeat; Transferase; Ubl conjugation	FUNCTION: Catalyzes the transfer of a single N-acetylglucosamine from UDP-GlcNAc to a serine or threonine residue in cytoplasmic and nuclear proteins resulting in their modification with a beta-linked N-acetylglucosamine (O-GlcNAc). Glycosylates a large and diverse number of proteins including histone H2B, AKT1, EZH2, PFKL, KMT2E/MLL5, MAPT/TAU and HCFC1. Can regulate their cellular processes via…	ACT_SITE 508 508 Proton acceptor. {ECO:0000305|PubMed:21240259}.	BINDING 849 849 UDP.; BINDING 852 852 UDP.; BINDING 935 935 UDP.		CATALYTIC ACTIVITY: UDP-N-acetyl-D-glucosamine + [protein]-L-serine = UDP + [protein]-3-O-(N-acetyl-D-glucosaminyl)-L-serine.; CATALYTIC ACTIVITY: UDP-N-acetyl-D-glucosamine + [protein]-L-threonine = UDP + [protein]-3-O-(N-acetyl-D-glucosaminyl)-L-threonine.	DISEASE: Note=Regulation of OGT activity and altered O-GlcNAcylations are implicated in diabetes and Alzheimer disease. O-GlcNAcylation of AKT1 affects insulin signaling and, possibly diabetes. Reduced O-GlcNAcylations and resulting increased phosphorylations of MAPT/TAU are observed in Alzheimer disease (AD) brain cerebrum.	P51610; P09022; O95644; Q9H1M0; Q8NDX5; P11464; Q04206; E7EQS8; Q6N021; O43151; Q8BG87; Q9UPV9	cytosol [GO:0005829]; histone acetyltransferase complex [GO:0000123]; mitochondrion [GO:0005739]; MLL5-L complex [GO:0070688]; nucleoplasm [GO:0005654]; nucleus [GO:0005634]; plasma membrane [GO:0005886]; acetylglucosaminyltransferase activity [GO:0008375]; enzyme activator activity [GO:0008047]; phosphatidylinositol-3,4,5-trisphosphate binding [GO:0005547]; protein N-acetylglucosaminyltransferas…	apoptotic process [GO:0006915]; cellular response to retinoic acid [GO:0071300]; chromatin organization [GO:0006325]; circadian regulation of gene expression [GO:0032922]; histone H3-K4 trimethylation [GO:0080182]; histone H4-K16 acetylation [GO:0043984]; histone H4-K5 acetylation [GO:0043981]; histone H4-K8 acetylation [GO:0043982]; negative regulation of protein ubiquitination [GO:0031397]; pho…	acetylglucosaminyltransferase activity [GO:0008375]; enzyme activator activity [GO:0008047]; phosphatidylinositol-3,4,5-trisphosphate binding [GO:0005547]; protein N-acetylglucosaminyltransferase activity [GO:0016262]; protein O-GlcNAc transferase activity [GO:0097363]	cytosol [GO:0005829]; histone acetyltransferase complex [GO:0000123]; mitochondrion [GO:0005739]; MLL5-L complex [GO:0070688]; nucleoplasm [GO:0005654]; nucleus [GO:0005634]; plasma membrane [GO:0005886]							2.4.1.255	SUBCELLULAR LOCATION: Isoform 2: Mitochondrion. Membrane. Note=Associates with the mitochondrial inner membrane.; SUBCELLULAR LOCATION: Isoform 3: Cytoplasm. Nucleus. Cell membrane. Note=Mostly in the nucleus. Retained in the nucleus via interaction with HCFC1. After insulin induction, translocated from the nucleus to the cell membrane via phophatidylinisotide binding. Colocalizes with AKT1 at th…	MOTIF 487 503 Nuclear localization signal. {ECO:0000255}.	REPEAT 21 54 TPR 1.; REPEAT 89 122 TPR 2.; REPEAT 123 156 TPR 3.; REPEAT 157 190 TPR 4.; REPEAT 191 224 TPR 5.; REPEAT 225 258 TPR 6.; REPEAT 259 292 TPR 7.; REPEAT 293 326 TPR 8.; REPEAT 327 360 TPR 9.; REPEAT 361 394 TPR 10.; REPEAT 395 428 TPR 11.; REPEAT 429 462 TPR 12.; REPEAT 463 473 TPR 13; truncated.		DOMAIN: The TPR repeat domain is required for substrate binding and oligomerization. {ECO:0000269|PubMed:15361863}.	U77413;AJ315767;AJ315767;AJ315767;AL050366;AL833085;BX537844;BC014434;BC038180;
50	O15455	TLR3_HUMAN	Toll-like receptor 3 (CD antigen CD283)	TLR3	904	48	4	0.368717	0.0183179	0.536593	0.105673	3D-structure; Alternative splicing; Complete proteome; Direct protein sequencing; Disease mutation; Disulfide bond; Endoplasmic reticulum; Endosome; Glycoprotein; Immunity; Inflammatory response; Innate immunity; Leucine-rich repeat; Membrane; Phosphoprotein; Polymorphism; RNA-binding; Receptor; Reference proteome; Repeat; Signal; Transmembrane; Transmembrane helix	FUNCTION: Key component of innate and adaptive immunity. TLRs (Toll-like receptors) control host immune response against pathogens through recognition of molecular patterns specific to microorganisms. TLR3 is a nucleotide-sensing TLR which is activated by double-stranded RNA, a sign of viral infection. Acts via the adapter TRIF/TICAM1, leading to NF-kappa-B activation, IRF3 nuclear translocation,…					DISEASE: Herpes simplex encephalitis 2 (HSE2) [MIM:613002]: A rare complication of human herpesvirus 1 (HHV-1) infection, occurring in only a small minority of HHV-1 infected individuals. HSE is characterized by hemorrhagic necrosis of parts of the temporal and frontal lobes. Onset is over several days and involves fever, headache, seizures, stupor, and often coma, frequently with a fatal outcome…	Itself; P27986	cytoplasm [GO:0005737]; endolysosome membrane [GO:0036020]; endoplasmic reticulum membrane [GO:0005789]; endosome membrane [GO:0010008]; Golgi membrane [GO:0000139]; integral component of plasma membrane [GO:0005887]; intracellular [GO:0005622]; lysosomal membrane [GO:0005765]; membrane [GO:0016020]; double-stranded RNA binding [GO:0003725]; identical protein binding [GO:0042802]; receptor activi…	activation of cysteine-type endopeptidase activity involved in apoptotic signaling pathway [GO:0097296]; activation of NF-kappaB-inducing kinase activity [GO:0007250]; apoptotic process [GO:0006915]; cellular response to mechanical stimulus [GO:0071260]; defense response to bacterium [GO:0042742]; defense response to virus [GO:0051607]; detection of virus [GO:0009597]; extrinsic apoptotic signali…	double-stranded RNA binding [GO:0003725]; identical protein binding [GO:0042802]; receptor activity [GO:0004872]; transmembrane signaling receptor activity [GO:0004888]	cytoplasm [GO:0005737]; endolysosome membrane [GO:0036020]; endoplasmic reticulum membrane [GO:0005789]; endosome membrane [GO:0010008]; Golgi membrane [GO:0000139]; integral component of plasma membrane [GO:0005887]; intracellular [GO:0005622]; lysosomal membrane [GO:0005765]; membrane [GO:0016020]		SIGNAL 1 23 {ECO:0000269|PubMed:15340161}.				TRANSMEM 705 725 Helical. {ECO:0000255}.		SUBCELLULAR LOCATION: Endoplasmic reticulum membrane; Single-pass type I membrane protein. Endosome membrane. Early endosome {ECO:0000269|PubMed:25736436}.		REPEAT 52 73 LRR 1.; REPEAT 76 97 LRR 2.; REPEAT 100 121 LRR 3.; REPEAT 124 145 LRR 4.; REPEAT 148 168 LRR 5.; REPEAT 172 193 LRR 6.; REPEAT 198 219 LRR 7.; REPEAT 222 244 LRR 8.; REPEAT 249 270 LRR 9.; REPEAT 275 296 LRR 10.; REPEAT 299 320 LRR 11.; REPEAT 323 344 LRR 12.; REPEAT 356 377 LRR 13.; REPEAT 380 400 LRR 14.; REPEAT 408 429 LRR 15.; REPEAT 432 454 LRR 16.; REPEAT 465 486 LRR 17.; REPE…		DOMAIN: ds-RNA binding is mediated by LRR 1 to 3, and LRR 17 to 18.	U88879;DQ445682;AB445631;DQ360814;DQ360815;DQ360816;AK302143;AK314208;CH471056;BC094737;BC096333;BC096334;BC096335;
51	O15534	PER1_HUMAN	Period circadian protein homolog 1 (hPER1) (Circadian clock protein PERIOD 1) (Circadian pacemaker protein Rigui)	PER1 KIAA0482 PER RIGUI	1290	4	57	1.15722	0.031337	1.70759	0.0493095	3D-structure; Alternative splicing; Biological rhythms; Complete proteome; Cytoplasm; Nucleus; Phosphoprotein; Polymorphism; Reference proteome; Repeat; Transcription; Transcription regulation; Ubl conjugation	FUNCTION: Transcriptional repressor which forms a core component of the circadian clock. The circadian clock, an internal time-keeping system, regulates various physiological processes through the generation of approximately 24 hour circadian rhythms in gene expression, which are translated into rhythms in metabolism and behavior. It is derived from the Latin roots 'circa' (about) and 'diem' (day…							cytoplasm [GO:0005737]; nucleus [GO:0005634]; chromatin DNA binding [GO:0031490]; E-box binding [GO:0070888]; kinase binding [GO:0019900]; RNA polymerase II core promoter proximal region sequence-specific DNA binding [GO:0000978]; transcription factor activity, transcription factor binding [GO:0000989]; ubiquitin protein ligase binding [GO:0031625]; circadian regulation of gene expression [GO:003…	circadian regulation of gene expression [GO:0032922]; circadian regulation of translation [GO:0097167]; circadian rhythm [GO:0007623]; entrainment of circadian clock [GO:0009649]; entrainment of circadian clock by photoperiod [GO:0043153]; histone H3 acetylation [GO:0043966]; histone H3 deacetylation [GO:0070932]; histone H4 acetylation [GO:0043967]; negative regulation of glucocorticoid receptor…	chromatin DNA binding [GO:0031490]; E-box binding [GO:0070888]; kinase binding [GO:0019900]; RNA polymerase II core promoter proximal region sequence-specific DNA binding [GO:0000978]; transcription factor activity, transcription factor binding [GO:0000989]; ubiquitin protein ligase binding [GO:0031625]	cytoplasm [GO:0005737]; nucleus [GO:0005634]								SUBCELLULAR LOCATION: Nucleus. Cytoplasm. Note=Nucleocytoplasmic shuttling is effected by interaction with other circadian core oscillator proteins and/or by phosphorylation. Retention of PER1 in the cytoplasm occurs through PER1-PER2 heterodimer formation. Translocate to the nucleus after phosphorylation by CSNK1D or CSNK1E. Also translocated to the nucleus by CRY1 or CRY2 (By similarity). {ECO:…	MOTIF 138 147 Nuclear export signal 1. {ECO:0000250|UniProtKB:O54943}.; MOTIF 489 498 Nuclear export signal 2. {ECO:0000250|UniProtKB:O35973}.; MOTIF 827 843 Nuclear localization signal. {ECO:0000250|UniProtKB:O35973}.; MOTIF 982 989 Nuclear export signal 3. {ECO:0000250|UniProtKB:O54943}.; MOTIF 1043 1047 LXXLL.		COMPBIAS 49 129 Ser-rich.; COMPBIAS 653 656 Poly-Ser.; COMPBIAS 848 1013 Pro-rich.; COMPBIAS 1030 1104 Ser-rich.; COMPBIAS 1269 1273 Poly-Glu.; COMPBIAS 1276 1279 Poly-Ser.		AF022991;AB002107;AF102137;AB030817;AB088477;AK295410;CH471108;CH471108;BC137346;
52	O43167	ZBT24_HUMAN	Zinc finger and BTB domain-containing protein 24 (Zinc finger protein 450)	ZBTB24 KIAA0441 ZNF450	697	28	8	0.580392	0.0943578	1.22829	0.179945	Alternative splicing; Complete proteome; DNA-binding; Disease mutation; Metal-binding; Nucleus; Polymorphism; Reference proteome; Repeat; Transcription; Transcription regulation; Zinc; Zinc-finger	FUNCTION: May be involved in BMP2-induced transcription. {ECO:0000250}.			DNA_BIND 159 171 A.T hook.		DISEASE: Immunodeficiency-centromeric instability-facial anomalies syndrome 2 (ICF2) [MIM:614069]: A rare disorder characterized by a variable immunodeficiency resulting in recurrent infections, facial anomalies, and branching of chromosomes 1, 9, and 16. Other variable symptoms include growth retardation, failure to thrive, and psychomotor retardation. Laboratory studies show limited hypomethyla…	Q08117; Q9H165-2; Q9H2G9; O95273; P32320; Q8NHQ1; Q8TAP6; Q6NT76; Q9UIH9; Q8IYQ9; Q6A162; P60370; P60409; P60410; P60411; Q9BYR5; P26371; O95751; Q99750; Q9UJV3-2; Q8IXK0; Q7Z3K3; Q9Y2D8; Q8WV44; Q9Y3Q8; Q9BZW7; O43298; Q96BR9	nucleus [GO:0005634]; DNA binding [GO:0003677]; metal ion binding [GO:0046872]; hematopoietic progenitor cell differentiation [GO:0002244]; regulation of transcription, DNA-templated [GO:0006355]; transcription, DNA-templated [GO:0006351]	hematopoietic progenitor cell differentiation [GO:0002244]; regulation of transcription, DNA-templated [GO:0006355]; transcription, DNA-templated [GO:0006351]	DNA binding [GO:0003677]; metal ion binding [GO:0046872]	nucleus [GO:0005634]								SUBCELLULAR LOCATION: Nucleus {ECO:0000305}.					AB007901;AL109947;BC036731;BC117374;BC117376;
53	O43296	ZN264_HUMAN	Zinc finger protein 264	ZNF264 KIAA0412	627	28	13	0.282297	0.0169021	1.05122	0.0651425	Complete proteome; DNA-binding; Metal-binding; Nucleus; Phosphoprotein; Polymorphism; Reference proteome; Repeat; Transcription; Transcription regulation; Zinc; Zinc-finger	FUNCTION: May be involved in transcriptional regulation.							nucleus [GO:0005634]; metal ion binding [GO:0046872]; RNA polymerase II core promoter proximal region sequence-specific DNA binding [GO:0000978]; regulation of transcription, DNA-templated [GO:0006355]; transcription, DNA-templated [GO:0006351]	regulation of transcription, DNA-templated [GO:0006355]; transcription, DNA-templated [GO:0006351]	metal ion binding [GO:0046872]; RNA polymerase II core promoter proximal region sequence-specific DNA binding [GO:0000978]	nucleus [GO:0005634]								SUBCELLULAR LOCATION: Nucleus {ECO:0000305}.					AB007872;AK292504;AC025588;
54	O43309	ZSC12_HUMAN	Zinc finger and SCAN domain-containing protein 12 (Zinc finger protein 305) (Zinc finger protein 96)	ZSCAN12 KIAA0426 ZNF305 ZNF96	604	28	10	0.257553	0.0271817	1.06501	0.0792894	Complete proteome; DNA-binding; Metal-binding; Nucleus; Reference proteome; Repeat; Transcription; Transcription regulation; Zinc; Zinc-finger	FUNCTION: May be involved in transcriptional regulation.						Q8NHQ1; Q9UJV3-2; Q5JR59; Q9Y2D8; Q9UBB9; Q9P0L1; Q8WTR7; Q96IT1; I3L3J2	nucleus [GO:0005634]; metal ion binding [GO:0046872]; sequence-specific DNA binding [GO:0043565]; transcription factor activity, sequence-specific DNA binding [GO:0003700]; regulation of transcription, DNA-templated [GO:0006355]; transcription, DNA-templated [GO:0006351]	regulation of transcription, DNA-templated [GO:0006355]; transcription, DNA-templated [GO:0006351]	metal ion binding [GO:0046872]; sequence-specific DNA binding [GO:0043565]; transcription factor activity, sequence-specific DNA binding [GO:0003700]	nucleus [GO:0005634]								SUBCELLULAR LOCATION: Nucleus {ECO:0000255|PROSITE-ProRule:PRU00187}.					AB007886;Z98745;BC041661;
55	O43345	ZN208_HUMAN	Zinc finger protein 208 (Zinc finger protein 91-like)	ZNF208 ZNF91L	1280	28	35	1.08965	0.0290265	0.966748	0.0223247	Alternative splicing; Complete proteome; DNA-binding; Metal-binding; Nucleus; Polymorphism; Reference proteome; Repeat; Transcription; Transcription regulation; Zinc; Zinc-finger	FUNCTION: May be involved in transcriptional regulation.							nucleus [GO:0005634]; DNA binding [GO:0003677]; zinc ion binding [GO:0008270]; regulation of transcription, DNA-templated [GO:0006355]; transcription, DNA-templated [GO:0006351]	regulation of transcription, DNA-templated [GO:0006355]; transcription, DNA-templated [GO:0006351]	DNA binding [GO:0003677]; zinc ion binding [GO:0008270]	nucleus [GO:0005634]								SUBCELLULAR LOCATION: Nucleus {ECO:0000305}.					AC003973;
56	O43361	ZN749_HUMAN	Zinc finger protein 749	ZNF749	778	28	19	0.487637	0.0174247	1.05132	0.0546167	Acetylation; Complete proteome; DNA-binding; Metal-binding; Nucleus; Polymorphism; Reference proteome; Repeat; Transcription; Transcription regulation; Zinc; Zinc-finger	FUNCTION: May be involved in transcriptional regulation.							nucleus [GO:0005634]; DNA binding [GO:0003677]; metal ion binding [GO:0046872]; regulation of transcription, DNA-templated [GO:0006355]; transcription, DNA-templated [GO:0006351]	regulation of transcription, DNA-templated [GO:0006355]; transcription, DNA-templated [GO:0006351]	DNA binding [GO:0003677]; metal ion binding [GO:0046872]	nucleus [GO:0005634]								SUBCELLULAR LOCATION: Nucleus {ECO:0000305}.					AC004076;
57	O43390	HNRPR_HUMAN	Heterogeneous nuclear ribonucleoprotein R (hnRNP R)	HNRNPR HNRPR	633	4	17	1.0238	0.137053	1.71728	0.210098	3D-structure; Acetylation; Alternative splicing; Complete proteome; Cytoplasm; Direct protein sequencing; Isopeptide bond; Nucleus; RNA-binding; Reference proteome; Repeat; Ribonucleoprotein; Spliceosome; Ubl conjugation; mRNA processing; mRNA splicing	FUNCTION: Component of ribonucleosomes, which are complexes of at least 20 other different heterogenious nuclear ribonucleoproteins (hnRNP). hnRNP play an important role in processing of precursor mRNA in the nucleus.						Q5VWX1; P16333; Q99873	catalytic step 2 spliceosome [GO:0071013]; cytoplasm [GO:0005737]; nucleoplasm [GO:0005654]; ribonucleoprotein complex [GO:0030529]; spliceosomal complex [GO:0005681]; nucleotide binding [GO:0000166]; poly(A) RNA binding [GO:0044822]; RNA binding [GO:0003723]; gene expression [GO:0010467]; mRNA processing [GO:0006397]; mRNA splicing, via spliceosome [GO:0000398]; RNA splicing [GO:0008380]	gene expression [GO:0010467]; mRNA processing [GO:0006397]; mRNA splicing, via spliceosome [GO:0000398]; RNA splicing [GO:0008380]	nucleotide binding [GO:0000166]; poly(A) RNA binding [GO:0044822]; RNA binding [GO:0003723]	catalytic step 2 spliceosome [GO:0071013]; cytoplasm [GO:0005737]; nucleoplasm [GO:0005654]; ribonucleoprotein complex [GO:0030529]; spliceosomal complex [GO:0005681]								SUBCELLULAR LOCATION: Nucleus, nucleoplasm {ECO:0000269|PubMed:17289661}. Cytoplasm {ECO:0000269|PubMed:17289661}. Note=Localized in cytoplasmic mRNP granules containing untranslated mRNAs.	MOTIF 412 418 Nuclear localization signal. {ECO:0000255}.	REPEAT 462 471 1; approximate.; REPEAT 472 482 2.; REPEAT 488 497 3; approximate.	COMPBIAS 2 153 Asp/Glu-rich (acidic).; COMPBIAS 579 633 Asn/Gln-rich.		AF000364;DQ351905;AL109936;AL109936;BC001449;
58	O43451	MGA_HUMAN	Maltase-glucoamylase, intestinal [Includes: Maltase (EC 3.2.1.20) (Alpha-glucosidase); Glucoamylase (EC 3.2.1.3) (Glucan 1,4-alpha-glucosidase)]	MGAM MGA MGAML	1857	8	9	0.930517	0.121305	2.50434	0.503372	3D-structure; Cell membrane; Complete proteome; Direct protein sequencing; Disulfide bond; Glycoprotein; Glycosidase; Hydrolase; Membrane; Multifunctional enzyme; Polymorphism; Reference proteome; Repeat; Signal-anchor; Sulfation; Transmembrane; Transmembrane helix	FUNCTION: May serve as an alternate pathway for starch digestion when luminal alpha-amylase activity is reduced because of immaturity or malnutrition. May play a unique role in the digestion of malted dietary oligosaccharides used in food manufacturing.	ACT_SITE 529 529 Nucleophile. {ECO:0000255|PROSITE-ProRule:PRU10066}.; ACT_SITE 532 532 {ECO:0000250}.; ACT_SITE 1420 1420 Nucleophile. {ECO:0000255|PROSITE-ProRule:PRU10066}.; ACT_SITE 1423 1423 {ECO:0000250}.; ACT_SITE 1526 1526 Proton donor. {ECO:0000250}.			CATALYTIC ACTIVITY: Hydrolysis of terminal, non-reducing (1->4)-linked alpha-D-glucose residues with release of alpha-D-glucose.; CATALYTIC ACTIVITY: Hydrolysis of terminal (1->4)-linked alpha-D-glucose residues successively from non-reducing ends of the chains with release of beta-D-glucose.			apical plasma membrane [GO:0016324]; extracellular exosome [GO:0070062]; integral component of membrane [GO:0016021]; plasma membrane [GO:0005886]; alpha-1,4-glucosidase activity [GO:0004558]; amylase activity [GO:0016160]; carbohydrate binding [GO:0030246]; catalytic activity [GO:0003824]; glucan 1,4-alpha-glucosidase activity [GO:0004339]; maltose alpha-glucosidase activity [GO:0032450]; carboh…	carbohydrate metabolic process [GO:0005975]; polysaccharide digestion [GO:0044245]; small molecule metabolic process [GO:0044281]; starch catabolic process [GO:0005983]	alpha-1,4-glucosidase activity [GO:0004558]; amylase activity [GO:0016160]; carbohydrate binding [GO:0030246]; catalytic activity [GO:0003824]; glucan 1,4-alpha-glucosidase activity [GO:0004339]; maltose alpha-glucosidase activity [GO:0032450]	apical plasma membrane [GO:0016324]; extracellular exosome [GO:0070062]; integral component of membrane [GO:0016021]; plasma membrane [GO:0005886]						TRANSMEM 14 34 Helical; Signal-anchor for type II membrane protein. {ECO:0000255}.	3.2.1.20; 3.2.1.3	SUBCELLULAR LOCATION: Apical cell membrane; Single-pass type II membrane protein. Note=Brush border.			COMPBIAS 38 84 Ser/Thr-rich.		AF016833;AC091684;AC073647;BC120872;
59	O43493	TGON2_HUMAN	Trans-Golgi network integral membrane protein 2 (TGN38 homolog) (TGN46) (TGN48) (Trans-Golgi network protein TGN51)	TGOLN2 TGN46 TGN51	480	14	15	1.04799	0.0674068	1.40952	0.117653	Alternative splicing; Cell membrane; Complete proteome; Glycoprotein; Golgi apparatus; Membrane; Phosphoprotein; Polymorphism; Reference proteome; Repeat; Signal; Transmembrane; Transmembrane helix	FUNCTION: May be involved in regulating membrane traffic to and from trans-Golgi network.						P60411; P16333	endosome [GO:0005768]; Golgi apparatus [GO:0005794]; integral component of membrane [GO:0016021]; nucleoplasm [GO:0005654]; plasma membrane [GO:0005886]; trans-Golgi network [GO:0005802]; trans-Golgi network transport vesicle [GO:0030140]; transport vesicle [GO:0030133]; Golgi to endosome transport [GO:0006895]	Golgi to endosome transport [GO:0006895]		endosome [GO:0005768]; Golgi apparatus [GO:0005794]; integral component of membrane [GO:0016021]; nucleoplasm [GO:0005654]; plasma membrane [GO:0005886]; trans-Golgi network [GO:0005802]; trans-Golgi network transport vesicle [GO:0030140]; transport vesicle [GO:0030133]		SIGNAL 1 21 {ECO:0000255}.				TRANSMEM 382 402 Helical. {ECO:0000255}.		SUBCELLULAR LOCATION: Cell membrane; Single-pass type I membrane protein. Golgi apparatus, trans-Golgi network membrane; Single-pass type I membrane protein. Note=Primarily in trans-Golgi network. Cycles between the trans-Golgi network and the cell surface returning via endosomes.	MOTIF 430 433 Endocytosis signal; in isoform TGN46 and isoform TGN48.; MOTIF 437 440 Endocytosis signal; in isoform TGN51.; MOTIF 461 464 Endocytosis signal; in isoform TGN51.	REPEAT 54 67 1.; REPEAT 68 81 2.; REPEAT 82 95 3.; REPEAT 96 109 4.; REPEAT 110 123 5.; REPEAT 124 137 6.; REPEAT 138 151 7.; REPEAT 152 165 8.; REPEAT 166 179 9.; REPEAT 180 193 10.; REPEAT 194 207 11.; REPEAT 208 221 12.; REPEAT 222 234 13.; REPEAT 235 249 14.			AF029316;AF029313;AF029314;AF029315;AF029316;AF029313;AF029314;AF029315;AF029316;AF029313;AF029314;AF029315;U62390;AF027515;AF027516;X94333;AK126465;AK222829;AK223063;AK312479;BX640868;AC093162;CH471053;CH471053;CH471053;BC008461;BC028219;
60	O43670	ZN207_HUMAN	BUB3-interacting and GLEBS motif-containing protein ZNF207 (BuGZ) (hBuGZ) (Zinc finger protein 207)	ZNF207 BUGZ	478	7	25	1.15467	0.0615564	1.46357	0.0925197	Alternative splicing; Cell cycle; Cell division; Centromere; Chromosome; Chromosome partition; Complete proteome; Cytoplasm; Cytoskeleton; DNA-binding; Kinetochore; Metal-binding; Microtubule; Mitosis; Nucleus; Polymorphism; Reference proteome; Repeat; Zinc; Zinc-finger	FUNCTION: Kinetochore- and microtubule-binding protein that plays a key role in spindle assembly (PubMed:24462186, PubMed:24462187, PubMed:26388440). ZNF207/BuGZ is mainly composed of disordered low-complexity regions and undergoes phase transition or coacervation to form temperature-dependent liquid droplets. Coacervation promotes microtubule bundling and concentrates tubulin, promoting microtub…							condensed chromosome kinetochore [GO:0000777]; kinetochore [GO:0000776]; microtubule [GO:0005874]; nucleolus [GO:0005730]; nucleus [GO:0005634]; spindle matrix [GO:1990047]; DNA binding [GO:0003677]; heparin binding [GO:0008201]; microtubule binding [GO:0008017]; poly(A) RNA binding [GO:0044822]; transcription factor activity, sequence-specific DNA binding [GO:0003700]; zinc ion binding [GO:00082…	attachment of spindle microtubules to kinetochore [GO:0008608]; cell division [GO:0051301]; microtubule bundle formation [GO:0001578]; microtubule polymerization [GO:0046785]; mitotic sister chromatid segregation [GO:0000070]; mitotic spindle assembly [GO:0090307]; mitotic spindle assembly checkpoint [GO:0007094]; protein stabilization [GO:0050821]; regulation of chromosome segregation [GO:005198…	DNA binding [GO:0003677]; heparin binding [GO:0008201]; microtubule binding [GO:0008017]; poly(A) RNA binding [GO:0044822]; transcription factor activity, sequence-specific DNA binding [GO:0003700]; zinc ion binding [GO:0008270]	condensed chromosome kinetochore [GO:0000777]; kinetochore [GO:0000776]; microtubule [GO:0005874]; nucleolus [GO:0005730]; nucleus [GO:0005634]; spindle matrix [GO:1990047]								SUBCELLULAR LOCATION: Nucleus {ECO:0000269|PubMed:24462186, ECO:0000269|PubMed:24462187}. Chromosome, centromere, kinetochore {ECO:0000269|PubMed:24462186, ECO:0000269|PubMed:24462187}. Cytoplasm, cytoskeleton, spindle {ECO:0000269|PubMed:26388440}. Note=Localizes primarily to the nucleus in interphase, concentrates at kinetochores prior to nuclear envelope breakdown and during early prometaphase…				DOMAIN: The GLEBS region mediates interaction with BUB3 (PubMed:24462186, PubMed:24462187). {ECO:0000269|PubMed:24462186, ECO:0000269|PubMed:24462187}.; DOMAIN: The microtubule-binding region is required for efficient loading of BUB3 onto kinetochores and proper mitosis. {ECO:0000269|PubMed:24462186}.; DOMAIN: Mainly composed of disordered low-complexity regions outside of the C2H2-type zinc fing…	AF046001;BT007365;AK291801;CH471147;CH471147;CH471147;CH471147;CH471147;CH471147;BC002372;BC008023;
61	O43719	HTSF1_HUMAN	HIV Tat-specific factor 1 (Tat-SF1)	HTATSF1	755	18	15	0.678575	0.0382277	1.2821	0.085251	3D-structure; Acetylation; Activator; Complete proteome; Direct protein sequencing; Nucleus; Phosphoprotein; Polymorphism; RNA-binding; Reference proteome; Repeat; Transcription; Transcription regulation	FUNCTION: Functions as a general transcription factor playing a role in the process of transcriptional elongation. May mediate the reciprocal stimulatory effect of splicing on transcriptional elongation. In case of infection by HIV-1, it is up-regulated by the HIV-1 proteins NEF and gp120, acts as a cofactor required for the Tat-enhanced transcription of the virus. {ECO:0000269|PubMed:10393184, E…							nucleoplasm [GO:0005654]; nucleus [GO:0005634]; U2 snRNP [GO:0005686]; U2-type spliceosomal complex [GO:0005684]; nucleotide binding [GO:0000166]; poly(A) RNA binding [GO:0044822]; mRNA splicing, via spliceosome [GO:0000398]; regulation of DNA-templated transcription, elongation [GO:0032784]; regulation of transcription from RNA polymerase II promoter [GO:0006357]; transcription, DNA-templated [G…	mRNA splicing, via spliceosome [GO:0000398]; regulation of DNA-templated transcription, elongation [GO:0032784]; regulation of transcription from RNA polymerase II promoter [GO:0006357]; transcription, DNA-templated [GO:0006351]; viral genome replication [GO:0019079]	nucleotide binding [GO:0000166]; poly(A) RNA binding [GO:0044822]	nucleoplasm [GO:0005654]; nucleus [GO:0005634]; U2 snRNP [GO:0005686]; U2-type spliceosomal complex [GO:0005684]								SUBCELLULAR LOCATION: Nucleus {ECO:0000269|PubMed:15485897, ECO:0000269|PubMed:8849451}.			COMPBIAS 228 234 Poly-Lys.; COMPBIAS 423 754 Asp/Glu-rich (acidic).	DOMAIN: The RRM domains mediate interaction with U snRNPs. {ECO:0000269|PubMed:11780068}.	U76992;BT006886;AB209303;Z97632;CH471150;CH471150;BC009896;
62	O43830	ZNF73_HUMAN	Zinc finger protein 73 (Zinc finger protein 186) (hZNF2)	ZNF73 ZNF186	326	28	10	0.35867	0.0178556	0.963986	0.0761524	Complete proteome; DNA-binding; Metal-binding; Nucleus; Reference proteome; Repeat; Transcription; Transcription regulation; Zinc; Zinc-finger	FUNCTION: May be involved in transcriptional regulation.							nucleus [GO:0005634]; DNA binding [GO:0003677]; metal ion binding [GO:0046872]; regulation of transcription, DNA-templated [GO:0006355]; transcription, DNA-templated [GO:0006351]	regulation of transcription, DNA-templated [GO:0006355]; transcription, DNA-templated [GO:0006351]	DNA binding [GO:0003677]; metal ion binding [GO:0046872]	nucleus [GO:0005634]								SUBCELLULAR LOCATION: Nucleus {ECO:0000305}.					Y10929;X60075;
63	O60284	ST18_HUMAN	Suppression of tumorigenicity 18 protein (Zinc finger protein 387)	ST18 KIAA0535 ZNF387	1047	44	7	0.480483	0.0405735	1.09031	0.100374	3D-structure; Coiled coil; Complete proteome; DNA-binding; Metal-binding; Nucleus; Polymorphism; Reference proteome; Repeat; Repressor; Transcription; Transcription regulation; Zinc; Zinc-finger	FUNCTION: Repressor that binds to DNA sequences containing a bipartite element consisting of a direct repeat of the sequence 5'-AAAGTTT-3' separated by 2-9 nucleotides. Represses basal transcription activity from target promoters (By similarity). Inhibits colony formation in cultured breast cancer cells. {ECO:0000250, ECO:0000269|PubMed:15489893}.							nucleus [GO:0005634]; DNA binding [GO:0003677]; transcription factor activity, sequence-specific DNA binding [GO:0003700]; zinc ion binding [GO:0008270]; transcription, DNA-templated [GO:0006351]	transcription, DNA-templated [GO:0006351]	DNA binding [GO:0003677]; transcription factor activity, sequence-specific DNA binding [GO:0003700]; zinc ion binding [GO:0008270]	nucleus [GO:0005634]								SUBCELLULAR LOCATION: Nucleus {ECO:0000269|PubMed:15489893}.					AB011107;BC117147;BC117149;
64	O60309	L37A3_HUMAN	Leucine-rich repeat-containing protein 37A3	LRRC37A3 KIAA0563	1634	55	6	0.951822	0.0613312	0.938592	0.0668258	Complete proteome; Glycoprotein; Leucine-rich repeat; Membrane; Polymorphism; Reference proteome; Repeat; Signal; Transmembrane; Transmembrane helix								integral component of membrane [GO:0016021]			integral component of membrane [GO:0016021]		SIGNAL 1 35 {ECO:0000255}.				TRANSMEM 1582 1602 Helical. {ECO:0000255}.		SUBCELLULAR LOCATION: Membrane {ECO:0000305}; Single-pass type I membrane protein {ECO:0000305}.		REPEAT 137 160 LRR 1.; REPEAT 230 253 LRR 2.; REPEAT 267 290 LRR 3.; REPEAT 864 887 LRR 4.; REPEAT 888 911 LRR 5.; REPEAT 912 935 LRR 6.; REPEAT 937 959 LRR 7.; REPEAT 963 987 LRR 8.; REPEAT 1002 1027 LRR 9.; REPEAT 1124 1146 LRR 10.; REPEAT 1151 1176 LRR 11.; REPEAT 1359 1384 LRR 12.			AB011135;BC043145;AK091625;
65	O60494	CUBN_HUMAN	Cubilin (460 kDa receptor) (Intestinal intrinsic factor receptor) (Intrinsic factor-cobalamin receptor) (Intrinsic factor-vitamin B12 receptor)	CUBN IFCR	3623	115	21	0.41691	0.0106004	0.658111	0.0182837	3D-structure; Calcium; Cholesterol metabolism; Cleavage on pair of basic residues; Cobalamin; Cobalt; Complete proteome; Direct protein sequencing; Disease mutation; Disulfide bond; EGF-like domain; Endocytosis; Endosome; Glycoprotein; Lipid metabolism; Lysosome; Membrane; Metal-binding; Phosphoprotein; Polymorphism; Protein transport; Receptor; Reference proteome; Repeat; Signal; Steroid metabol…	FUNCTION: Cotransporter which plays a role in lipoprotein, vitamin and iron metabolism, by facilitating their uptake. Binds to ALB, MB, Kappa and lambda-light chains, TF, hemoglobin, GC, SCGB1A1, APOA1, high density lipoprotein, and the GIF-cobalamin complex. The binding of all ligands requires calcium. Serves as important transporter in several absorptive epithelia, including intestine, renal pr…					DISEASE: Recessive hereditary megaloblastic anemia 1 (RH-MGA1) [MIM:261100]: Due to selective malabsorption of vitamin B12. Defects in vitamin B12 absorption lead to impaired function of thymidine synthase. As a consequence DNA synthesis is interrupted. Rapidly dividing cells involved in erythropoiesis are particularly affected. Note=The disease is caused by mutations affecting the gene represent…		apical plasma membrane [GO:0016324]; brush border membrane [GO:0031526]; coated pit [GO:0005905]; cytosol [GO:0005829]; endocytic vesicle [GO:0030139]; endoplasmic reticulum [GO:0005783]; endosome membrane [GO:0010008]; extracellular exosome [GO:0070062]; extrinsic component of external side of plasma membrane [GO:0031232]; Golgi apparatus [GO:0005794]; lysosomal lumen [GO:0043202]; lysosomal mem…	cholesterol metabolic process [GO:0008203]; cobalamin metabolic process [GO:0009235]; cobalamin transport [GO:0015889]; lipoprotein metabolic process [GO:0042157]; lipoprotein transport [GO:0042953]; receptor-mediated endocytosis [GO:0006898]; small molecule metabolic process [GO:0044281]; steroid metabolic process [GO:0008202]; tissue homeostasis [GO:0001894]; vitamin D metabolic process [GO:004…	calcium ion binding [GO:0005509]; cobalamin binding [GO:0031419]; protein homodimerization activity [GO:0042803]; receptor activity [GO:0004872]; transporter activity [GO:0005215]	apical plasma membrane [GO:0016324]; brush border membrane [GO:0031526]; coated pit [GO:0005905]; cytosol [GO:0005829]; endocytic vesicle [GO:0030139]; endoplasmic reticulum [GO:0005783]; endosome membrane [GO:0010008]; extracellular exosome [GO:0070062]; extrinsic component of external side of plasma membrane [GO:0031232]; Golgi apparatus [GO:0005794]; lysosomal lumen [GO:0043202]; lysosomal mem…		SIGNAL 1 23 {ECO:0000255}.	PROPEP 24 35 Removed in mature form. {ECO:0000269|PubMed:9572993}. /FTId=PRO_0000046072.					SUBCELLULAR LOCATION: Endosome membrane {ECO:0000250}; Peripheral membrane protein {ECO:0000250}. Lysosome membrane {ECO:0000250}; Peripheral membrane protein {ECO:0000250}. Note=Colocalizes with AMN and LRP2 in the endocytotic apparatus of epithelial cells. {ECO:0000250}.				DOMAIN: The CUB domains 5 to 8 mediate binding to GIF and ALB. CUB domains 1 and 2 mediate interaction with LRP2.	AF034611;EF444970;EF444970;AL596445;AL365215;AC067747;AL731551;AL365215;AL596445;AC067747;AL731551;AL731551;AL365215;AL596445;AC067747;
66	O60732	MAGC1_HUMAN	Melanoma-associated antigen C1 (Cancer/testis antigen 7.1) (CT7.1) (MAGE-C1 antigen)	MAGEC1	1142	35	21	1.08757	0.0370871	0.859705	0.0345637	Alternative splicing; Complete proteome; Polymorphism; Reference proteome; Repeat; Tumor antigen							P78358																	AF064589;AF056334;AL022152;BC127771;
67	O60765	Z354A_HUMAN	Zinc finger protein 354A (Transcription factor 17) (TCF-17) (Zinc finger protein eZNF)	ZNF354A EZNF HKL1 TCF17	605	28	14	0.421084	0.0154928	1.18979	0.0918693	Activator; Complete proteome; DNA-binding; Metal-binding; Nucleus; Reference proteome; Repeat; Transcription; Transcription regulation; Zinc; Zinc-finger								nucleus [GO:0005634]; DNA binding [GO:0003677]; metal ion binding [GO:0046872]; transcription factor activity, sequence-specific DNA binding [GO:0003700]; regulation of transcription from RNA polymerase II promoter [GO:0006357]; sensory perception of sound [GO:0007605]; transcription, DNA-templated [GO:0006351]	regulation of transcription from RNA polymerase II promoter [GO:0006357]; sensory perception of sound [GO:0007605]; transcription, DNA-templated [GO:0006351]	DNA binding [GO:0003677]; metal ion binding [GO:0046872]; transcription factor activity, sequence-specific DNA binding [GO:0003700]	nucleus [GO:0005634]								SUBCELLULAR LOCATION: Nucleus {ECO:0000269|PubMed:23665872}.					D89928;AF116030;
68	O75093	SLIT1_HUMAN	Slit homolog 1 protein (Slit-1) (Multiple epidermal growth factor-like domains protein 4) (Multiple EGF-like domains protein 4)	SLIT1 KIAA0813 MEGF4 SLIL1	1534	72	7	0.710605	0.0282104	0.925702	0.0999847	Alternative splicing; Complete proteome; Developmental protein; Differentiation; Disulfide bond; EGF-like domain; Glycoprotein; Leucine-rich repeat; Neurogenesis; Polymorphism; Reference proteome; Repeat; Secreted; Signal	FUNCTION: Thought to act as molecular guidance cue in cellular migration, and function appears to be mediated by interaction with roundabout homolog receptors. During neural development involved in axonal navigation at the ventral midline of the neural tube and projection of axons to different regions (By similarity). SLIT1 and SLIT2 together seem to be essential for midline guidance in the foreb…							cell [GO:0005623]; extracellular space [GO:0005615]; proteinaceous extracellular matrix [GO:0005578]; calcium ion binding [GO:0005509]; heparin binding [GO:0008201]; Roundabout binding [GO:0048495]; axon extension involved in axon guidance [GO:0048846]; axon guidance [GO:0007411]; dorsal/ventral axon guidance [GO:0033563]; establishment of nucleus localization [GO:0040023]; forebrain morphogenesi…	axon extension involved in axon guidance [GO:0048846]; axon guidance [GO:0007411]; dorsal/ventral axon guidance [GO:0033563]; establishment of nucleus localization [GO:0040023]; forebrain morphogenesis [GO:0048853]; motor neuron axon guidance [GO:0008045]; negative chemotaxis [GO:0050919]; negative regulation of synapse assembly [GO:0051964]; regulation of axonogenesis [GO:0050770]; retinal gangl…	calcium ion binding [GO:0005509]; heparin binding [GO:0008201]; Roundabout binding [GO:0048495]	cell [GO:0005623]; extracellular space [GO:0005615]; proteinaceous extracellular matrix [GO:0005578]		SIGNAL 1 33 {ECO:0000255}.						SUBCELLULAR LOCATION: Secreted {ECO:0000250}.		REPEAT 62 83 LRR 1.; REPEAT 86 107 LRR 2.; REPEAT 110 131 LRR 3.; REPEAT 134 155 LRR 4.; REPEAT 158 179 LRR 5.; REPEAT 182 203 LRR 6.; REPEAT 310 331 LRR 7.; REPEAT 334 355 LRR 8.; REPEAT 358 379 LRR 9.; REPEAT 382 403 LRR 10.; REPEAT 406 427 LRR 11.; REPEAT 541 562 LRR 12.; REPEAT 566 587 LRR 13.; REPEAT 590 611 LRR 14.; REPEAT 614 635 LRR 15.; REPEAT 638 659 LRR 16.; REPEAT 762 783 LRR 17.; REP…			AB017167;AB011537;AL442123;AL512424;AL512424;AL442123;CH471066;BC146851;AY029183;
69	O75095	MEGF6_HUMAN	Multiple epidermal growth factor-like domains protein 6 (Multiple EGF-like domains protein 6) (Epidermal growth factor-like protein 3) (EGF-like protein 3)	MEGF6 EGFL3 KIAA0815	1541	43	21	0.504333	0.0117191	0.784486	0.0226407	Alternative splicing; Calcium; Complete proteome; Disulfide bond; EGF-like domain; Glycoprotein; Polymorphism; Reference proteome; Repeat; Secreted; Signal							O15265; O00555	extracellular region [GO:0005576]; calcium ion binding [GO:0005509]		calcium ion binding [GO:0005509]	extracellular region [GO:0005576]		SIGNAL 1 30 {ECO:0000255}.						SUBCELLULAR LOCATION: Secreted {ECO:0000305}.					AB011539;AB231860;AL512413;AL513320;AL513320;AL512413;
70	O75096	LRP4_HUMAN	Low-density lipoprotein receptor-related protein 4 (LRP-4) (Multiple epidermal growth factor-like domains 7)	LRP4 KIAA0816 LRP10 MEGF7	1905	43	16	0.485322	0.0151935	0.919587	0.0433783	Calcium; Complete proteome; Congenital myasthenic syndrome; Developmental protein; Differentiation; Disease mutation; Disulfide bond; EGF-like domain; Endocytosis; Glycoprotein; Membrane; Polymorphism; Receptor; Reference proteome; Repeat; Signal; Transmembrane; Transmembrane helix; Wnt signaling pathway	FUNCTION: Mediates SOST-dependent inhibition of bone formation. Functions as a specific facilitator of SOST-mediated inhibition of Wnt signaling. Plays a key role in the formation and the maintenance of the neuromuscular junction (NMJ), the synapse between motor neuron and skeletal muscle. Directly binds AGRIN and recruits it to the MUSK signaling complex. Mediates the AGRIN-induced phosphorylati…					DISEASE: Cenani-Lenz syndactyly syndrome (CLSS) [MIM:212780]: A congenital malformation syndrome defined as complete and complex syndactyly of the hands combined with malformations of the forearm bones and similar manifestations in the lower limbs. It is characterized by fusion and disorganization of metacarpal and phalangeal bones, radius and ulnar shortening, radioulnar synostosis, and severe s…	Q9BQB4	cell surface [GO:0009986]; dendrite [GO:0030425]; flotillin complex [GO:0016600]; integral component of membrane [GO:0016021]; neuromuscular junction [GO:0031594]; neuronal cell body [GO:0043025]; postsynaptic density [GO:0014069]; synaptic membrane [GO:0097060]; calcium ion binding [GO:0005509]; receptor tyrosine kinase binding [GO:0030971]; scaffold protein binding [GO:0097110]; Wnt-activated r…	canonical Wnt signaling pathway [GO:0060070]; dendrite morphogenesis [GO:0048813]; embryonic digit morphogenesis [GO:0042733]; endocytosis [GO:0006897]; extracellular matrix organization [GO:0030198]; hair follicle development [GO:0001942]; kidney development [GO:0001822]; limb development [GO:0060173]; negative regulation of axonogenesis [GO:0050771]; negative regulation of canonical Wnt signali…	calcium ion binding [GO:0005509]; receptor tyrosine kinase binding [GO:0030971]; scaffold protein binding [GO:0097110]; Wnt-activated receptor activity [GO:0042813]; Wnt-protein binding [GO:0017147]	cell surface [GO:0009986]; dendrite [GO:0030425]; flotillin complex [GO:0016600]; integral component of membrane [GO:0016021]; neuromuscular junction [GO:0031594]; neuronal cell body [GO:0043025]; postsynaptic density [GO:0014069]; synaptic membrane [GO:0097060]		SIGNAL 1 20 {ECO:0000255}.				TRANSMEM 1726 1746 Helical. {ECO:0000255}.		SUBCELLULAR LOCATION: Membrane {ECO:0000305}; Single-pass type I membrane protein {ECO:0000305}.	MOTIF 1766 1769 Endocytosis signal. {ECO:0000255}.	REPEAT 480 522 LDL-receptor class B 1.; REPEAT 523 565 LDL-receptor class B 2.; REPEAT 566 609 LDL-receptor class B 3.; REPEAT 610 652 LDL-receptor class B 4.; REPEAT 653 693 LDL-receptor class B 5.; REPEAT 785 827 LDL-receptor class B 6.; REPEAT 828 870 LDL-receptor class B 7.; REPEAT 871 914 LDL-receptor class B 8.; REPEAT 915 956 LDL-receptor class B 9.; REPEAT 957 998 LDL-receptor class B 10.…			AB084910;AB011540;AB231861;BC037360;BC041048;BC136667;BC136668;
71	O75112	LDB3_HUMAN	LIM domain-binding protein 3 (Protein cypher) (Z-band alternatively spliced PDZ-motif protein)	LDB3 KIAA0613 ZASP	727	8	23	0.87599	0.0348679	1.48242	0.0658379	3D-structure; Alternative splicing; Cardiomyopathy; Cell projection; Complete proteome; Cytoplasm; Cytoskeleton; Disease mutation; LIM domain; Metal-binding; Myofibrillar myopathy; Phosphoprotein; Polymorphism; Reference proteome; Repeat; Zinc	FUNCTION: May function as an adapter in striated muscle to couple protein kinase C-mediated signaling via its LIM domains to the cytoskeleton. {ECO:0000305}.					DISEASE: Cardiomyopathy, dilated 1C, with or without left ventricular non-compaction (CMD1C) [MIM:601493]: A disorder characterized by ventricular dilation and impaired systolic function, resulting in congestive heart failure and arrhythmia. Patients are at risk of premature death. Cardiomyopathy dilated type 1C is associated with left ventricular non-compaction in some patients. Left ventricular…		cytoskeleton [GO:0005856]; perinuclear region of cytoplasm [GO:0048471]; pseudopodium [GO:0031143]; Z disc [GO:0030018]; cytoskeletal protein binding [GO:0008092]; zinc ion binding [GO:0008270]; sarcomere organization [GO:0045214]	sarcomere organization [GO:0045214]	cytoskeletal protein binding [GO:0008092]; zinc ion binding [GO:0008270]	cytoskeleton [GO:0005856]; perinuclear region of cytoplasm [GO:0048471]; pseudopodium [GO:0031143]; Z disc [GO:0030018]								SUBCELLULAR LOCATION: Cytoplasm, perinuclear region {ECO:0000269|PubMed:10427098}. Cell projection, pseudopodium {ECO:0000269|PubMed:10427098}. Cytoplasm, cytoskeleton {ECO:0000269|PubMed:10427098}. Cytoplasm, myofibril, sarcomere, Z line {ECO:0000269|PubMed:10427098}. Note=Localized to the cytoplasm around nuclei and pseudopodia of undifferentiated cells and detected throughout the myotubes of d…					AJ133766;AJ133767;AJ133768;AF276807;AF276808;AF276809;AB014513;AK304760;EF179181;BC010929;
72	O75123	ZN623_HUMAN	Zinc finger protein 623	ZNF623 KIAA0628	536	28	15	0.297282	0.0173191	1.22908	0.064615	Alternative splicing; Complete proteome; DNA-binding; Metal-binding; Nucleus; Polymorphism; Reference proteome; Repeat; Transcription; Transcription regulation; Zinc; Zinc-finger	FUNCTION: May be involved in transcriptional regulation.							nucleus [GO:0005634]; DNA binding [GO:0003677]; metal ion binding [GO:0046872]; transcription factor activity, sequence-specific DNA binding [GO:0003700]; regulation of transcription, DNA-templated [GO:0006355]; transcription, DNA-templated [GO:0006351]	regulation of transcription, DNA-templated [GO:0006355]; transcription, DNA-templated [GO:0006351]	DNA binding [GO:0003677]; metal ion binding [GO:0046872]; transcription factor activity, sequence-specific DNA binding [GO:0003700]	nucleus [GO:0005634]								SUBCELLULAR LOCATION: Nucleus {ECO:0000305}.					AB014528;AK294695;BC067516;BC067517;BC067518;BC075056;BC075057;BC112899;
73	O75147	OBSL1_HUMAN	Obscurin-like protein 1	OBSL1 KIAA0657	1896	91	8	0.670704	0.023646	0.686353	0.0549364	3D-structure; Alternative splicing; Complete proteome; Cytoplasm; Cytoskeleton; Disulfide bond; Dwarfism; Golgi apparatus; Immunoglobulin domain; Phosphoprotein; Reference proteome; Repeat	FUNCTION: Core component of the 3M complex, a complex required to regulate microtubule dynamics and genome integrity. It is unclear how the 3M complex regulates microtubules, it could act by controlling the level of a microtubule stabilizer (PubMed:24793695, PubMed:24793696). Acts as a regulator of the Cul7-RING(FBXW8) ubiquitin-protein ligase, playing a critical role in the ubiquitin ligase path…					DISEASE: 3M syndrome 2 (3M2) [MIM:612921]: An autosomal recessive disorder characterized by severe pre- and postnatal growth retardation, facial dysmorphism, large head circumference, and normal intelligence and endocrine function. Skeletal changes include long slender tubular bones and tall vertebral bodies. {ECO:0000269|PubMed:19481195, ECO:0000269|PubMed:23018678}. Note=The disease is caused b…	Q8WZ42	3M complex [GO:1990393]; centrosome [GO:0005813]; cytoplasm [GO:0005737]; Golgi apparatus [GO:0005794]; intercalated disc [GO:0014704]; M band [GO:0031430]; perinuclear region of cytoplasm [GO:0048471]; Z disc [GO:0030018]; cytoskeletal adaptor activity [GO:0008093]; cardiac myofibril assembly [GO:0055003]; cytoskeleton organization [GO:0007010]; Golgi organization [GO:0007030]; microtubule cytos…	cardiac myofibril assembly [GO:0055003]; cytoskeleton organization [GO:0007010]; Golgi organization [GO:0007030]; microtubule cytoskeleton organization [GO:0000226]; positive regulation of dendrite morphogenesis [GO:0050775]; protein localization to Golgi apparatus [GO:0034067]; regulation of mitotic nuclear division [GO:0007088]	cytoskeletal adaptor activity [GO:0008093]	3M complex [GO:1990393]; centrosome [GO:0005813]; cytoplasm [GO:0005737]; Golgi apparatus [GO:0005794]; intercalated disc [GO:0014704]; M band [GO:0031430]; perinuclear region of cytoplasm [GO:0048471]; Z disc [GO:0030018]								SUBCELLULAR LOCATION: Cytoplasm. Cytoplasm, cytoskeleton, microtubule organizing center, centrosome. Cytoplasm, perinuclear region. Golgi apparatus. Note=Colocalizes with CUL7 at the Golgi apparatus in neurons.					EF063637;EF063638;BC007201;AB014557;
74	O75151	PHF2_HUMAN	Lysine-specific demethylase PHF2 (EC 1.14.11.-) (GRC5) (PHD finger protein 2)	PHF2 CENP-35 KIAA0662	1096	5	15	1.7305	0.173594	1.39766	0.138701	3D-structure; Acetylation; Activator; Centromere; Chromatin regulator; Chromosome; Complete proteome; Dioxygenase; Iron; Kinetochore; Metal-binding; Nucleus; Oxidoreductase; Phosphoprotein; Polymorphism; Reference proteome; Transcription; Transcription regulation; Zinc; Zinc-finger	FUNCTION: Lysine demethylase that demethylates both histones and non-histone proteins. Enzymatically inactive by itself, and becomes active following phosphorylation by PKA: forms a complex with ARID5B and mediates demethylation of methylated ARID5B. Demethylation of ARID5B leads to target the PHF2-ARID5B complex to target promoters, where PHF2 mediates demethylation of dimethylated 'Lys-9' of hi…		BINDING 193 193 Alpha-ketoglutarate.; BINDING 246 246 Alpha-ketoglutarate.; BINDING 259 259 Alpha-ketoglutarate.; BINDING 266 266 Alpha-ketoglutarate.; BINDING 321 321 Alpha-ketoglutarate.; BINDING 323 323 Alpha-ketoglutarate.					condensed chromosome kinetochore [GO:0000777]; cytoplasm [GO:0005737]; nucleolus [GO:0005730]; nucleoplasm [GO:0005654]; nucleus [GO:0005634]; dioxygenase activity [GO:0051213]; histone demethylase activity (H3-K9 specific) [GO:0032454]; iron ion binding [GO:0005506]; methylated histone binding [GO:0035064]; zinc ion binding [GO:0008270]; chromatin organization [GO:0006325]; liver development [GO…	chromatin organization [GO:0006325]; liver development [GO:0001889]; negative regulation of chromatin silencing at rDNA [GO:0061188]; protein demethylation [GO:0006482]; transcription, DNA-templated [GO:0006351]	dioxygenase activity [GO:0051213]; histone demethylase activity (H3-K9 specific) [GO:0032454]; iron ion binding [GO:0005506]; methylated histone binding [GO:0035064]; zinc ion binding [GO:0008270]	condensed chromosome kinetochore [GO:0000777]; cytoplasm [GO:0005737]; nucleolus [GO:0005730]; nucleoplasm [GO:0005654]; nucleus [GO:0005634]							1.14.11.-	SUBCELLULAR LOCATION: Nucleus, nucleolus {ECO:0000269|PubMed:20129925}. Chromosome, centromere, kinetochore {ECO:0000269|PubMed:20813266}.			COMPBIAS 472 518 Pro-rich.; COMPBIAS 487 648 Lys-rich.; COMPBIAS 960 1020 Ser/Thr-rich.	DOMAIN: The PHD-type zinc finger mediates the binding to H3K4me2 and H3K4me3. {ECO:0000269|PubMed:20129925}.	AF043725;AB014562;AL353629;AL359181;AL359181;AL353629;CH471089;AL834263;
75	O75290	Z780A_HUMAN	Zinc finger protein 780A	ZNF780A	641	28	16	0.580737	0.0378344	1.30328	0.0983446	Alternative splicing; Complete proteome; DNA-binding; Metal-binding; Nucleus; Reference proteome; Repeat; Transcription; Transcription regulation; Zinc; Zinc-finger	FUNCTION: May be involved in transcriptional regulation. {ECO:0000250}.							nucleus [GO:0005634]; DNA binding [GO:0003677]; metal ion binding [GO:0046872]; transcription factor activity, sequence-specific DNA binding [GO:0003700]; regulation of transcription, DNA-templated [GO:0006355]; transcription, DNA-templated [GO:0006351]	regulation of transcription, DNA-templated [GO:0006355]; transcription, DNA-templated [GO:0006351]	DNA binding [GO:0003677]; metal ion binding [GO:0046872]; transcription factor activity, sequence-specific DNA binding [GO:0003700]	nucleus [GO:0005634]								SUBCELLULAR LOCATION: Nucleus {ECO:0000305}.					AK131328;AC005614;
76	O75346	ZN253_HUMAN	Zinc finger protein 253 (Bone marrow zinc finger 1) (BMZF-1) (Zinc finger protein 411)	ZNF253 BMZF1 ZNF411	499	28	13	0.972867	0.0597384	1.03769	0.0430741	Alternative splicing; Complete proteome; DNA-binding; Metal-binding; Nucleus; Reference proteome; Repeat; Repressor; Transcription; Transcription regulation; Zinc; Zinc-finger	FUNCTION: May function as a transcription factor. Seem to have a transcriptional repression activity.							nucleus [GO:0005634]; RNA polymerase II core promoter proximal region sequence-specific DNA binding [GO:0000978]; zinc ion binding [GO:0008270]; negative regulation of transcription, DNA-templated [GO:0045892]; regulation of transcription, DNA-templated [GO:0006355]; transcription, DNA-templated [GO:0006351]	negative regulation of transcription, DNA-templated [GO:0045892]; regulation of transcription, DNA-templated [GO:0006355]; transcription, DNA-templated [GO:0006351]	RNA polymerase II core promoter proximal region sequence-specific DNA binding [GO:0000978]; zinc ion binding [GO:0008270]	nucleus [GO:0005634]								SUBCELLULAR LOCATION: Nucleus {ECO:0000305}.					AF038951;AK074757;AK074872;BC014148;BC065572;BC125063;BC125064;
77	O75369	FLNB_HUMAN	Filamin-B (FLN-B) (ABP-278) (ABP-280 homolog) (Actin-binding-like protein) (Beta-filamin) (Filamin homolog 1) (Fh1) (Filamin-3) (Thyroid autoantigen) (Truncated actin-binding protein) (Truncated ABP)	FLNB FLN1L FLN3 TABP TAP	2602	96	13	0.430581	0.0167576	0.690724	0.028838	3D-structure; Acetylation; Actin-binding; Alternative splicing; Complete proteome; Cytoplasm; Cytoskeleton; Developmental protein; Differentiation; Disease mutation; Dwarfism; Isopeptide bond; Myogenesis; Phosphoprotein; Polymorphism; Reference proteome; Repeat; Ubl conjugation	FUNCTION: Connects cell membrane constituents to the actin cytoskeleton. May promote orthogonal branching of actin filaments and links actin filaments to membrane glycoproteins. Anchors various transmembrane proteins to the actin cytoskeleton. Interaction with FLNA may allow neuroblast migration from the ventricular zone into the cortical plate. Various interactions and localizations of isoforms …					DISEASE: Note=Interaction with FLNA may compensate for dysfunctional FLNA homodimer in the periventricular nodular heterotopia (PVNH) disorder.; DISEASE: Atelosteogenesis 1 (AO1) [MIM:108720]: A lethal chondrodysplasia characterized by distal hypoplasia of the humeri and femurs, hypoplasia of the mid-thoracic spine, occasionally complete lack of ossification of single hand bones, and the finding …	Itself; P21333; P62993; P05161; Q13233; Q9Y6R4; P16333; P63000	actin cytoskeleton [GO:0015629]; brush border [GO:0005903]; cell cortex [GO:0005938]; cytoplasm [GO:0005737]; cytosol [GO:0005829]; extracellular exosome [GO:0070062]; focal adhesion [GO:0005925]; integral component of membrane [GO:0016021]; plasma membrane [GO:0005886]; stress fiber [GO:0001725]; Z disc [GO:0030018]; actin binding [GO:0003779]; identical protein binding [GO:0042802]; poly(A) RNA…	actin cytoskeleton organization [GO:0030036]; cytokine-mediated signaling pathway [GO:0019221]; cytoskeletal anchoring at plasma membrane [GO:0007016]; epithelial cell morphogenesis [GO:0003382]; keratinocyte development [GO:0003334]; signal transduction [GO:0007165]; skeletal muscle tissue development [GO:0007519]	actin binding [GO:0003779]; identical protein binding [GO:0042802]; poly(A) RNA binding [GO:0044822]	actin cytoskeleton [GO:0015629]; brush border [GO:0005903]; cell cortex [GO:0005938]; cytoplasm [GO:0005737]; cytosol [GO:0005829]; extracellular exosome [GO:0070062]; focal adhesion [GO:0005925]; integral component of membrane [GO:0016021]; plasma membrane [GO:0005886]; stress fiber [GO:0001725]; Z disc [GO:0030018]								SUBCELLULAR LOCATION: Isoform 1: Cytoplasm, cell cortex. Cytoplasm, cytoskeleton. Cytoplasm, myofibril, sarcomere, Z line. Note=In differentiating myotubes, isoform 1, isoform 2 and isoform 3 are localized diffusely throughout the cytoplasm with regions of enrichment at the longitudinal actin stress fiber. In differentiated tubes, isoform 1 is also detected within the Z-lines.; SUBCELLULAR LOCATI…		REPEAT 249 347 Filamin 1.; REPEAT 349 446 Filamin 2.; REPEAT 447 543 Filamin 3.; REPEAT 544 636 Filamin 4.; REPEAT 640 736 Filamin 5.; REPEAT 737 839 Filamin 6.; REPEAT 840 938 Filamin 7.; REPEAT 939 1034 Filamin 8.; REPEAT 1035 1127 Filamin 9.; REPEAT 1128 1222 Filamin 10.; REPEAT 1223 1322 Filamin 11.; REPEAT 1323 1415 Filamin 12.; REPEAT 1416 1511 Filamin 13.; REPEAT 1512 1608 Filamin 14.; REP…		DOMAIN: Comprised of a NH2-terminal actin-binding domain, 24 internally homologous repeats and two hinge regions. Repeat 24 and the second hinge domain are important for dimer formation. The first hinge region prevents binding to ITGA and ITGB subunits.	AF042166;AF043045;AF353666;AF353667;AF353667;AF353667;AF353667;AF191633;AF191594;AF191595;AF191596;AF191597;AF191598;AF191599;AF191600;AF191601;AF191602;AF191603;AF191604;AF191605;AF191606;AF191607;AF191608;AF191609;AF191611;AF191610;AF191613;AF191612;AF191614;AF191615;AF191617;AF191616;AF191618;AF191619;AF191620;AF191621;AF191622;AF191623;AF191624;AF191625;AF191627;AF191626;AF191628;AF191629;AF1…
78	O75373	ZN737_HUMAN	Zinc finger protein 737 (Zinc finger protein 102)	ZNF737 ZNF102	536	28	13	0.683666	0.0352083	1.2783	0.0802984	Complete proteome; DNA-binding; Metal-binding; Nucleus; Polymorphism; Reference proteome; Repeat; Transcription; Transcription regulation; Zinc; Zinc-finger	FUNCTION: May be involved in transcriptional regulation.							nucleus [GO:0005634]; metal ion binding [GO:0046872]; RNA polymerase II core promoter proximal region sequence-specific DNA binding [GO:0000978]; regulation of transcription, DNA-templated [GO:0006355]; transcription, DNA-templated [GO:0006351]	regulation of transcription, DNA-templated [GO:0006355]; transcription, DNA-templated [GO:0006351]	metal ion binding [GO:0046872]; RNA polymerase II core promoter proximal region sequence-specific DNA binding [GO:0000978]	nucleus [GO:0005634]								SUBCELLULAR LOCATION: Nucleus {ECO:0000305}.					AF044026;
79	O75437	ZN254_HUMAN	Zinc finger protein 254 (Bone marrow zinc finger 5) (BMZF-5) (Hematopoietic cell-derived zinc finger protein 1) (HD-ZNF1) (Zinc finger protein 539) (Zinc finger protein 91-like)	ZNF254 BMZF5 ZNF539 ZNF91L	659	28	17	0.527003	0.0187673	1.09395	0.0421923	Alternative splicing; Complete proteome; DNA-binding; Metal-binding; Nucleus; Phosphoprotein; Polymorphism; Reference proteome; Repeat; Transcription; Transcription regulation; Zinc; Zinc-finger	FUNCTION: May be involved in transcriptional regulation.							nucleus [GO:0005634]; DNA binding [GO:0003677]; metal ion binding [GO:0046872]; negative regulation of transcription from RNA polymerase II promoter [GO:0000122]; transcription, DNA-templated [GO:0006351]	negative regulation of transcription from RNA polymerase II promoter [GO:0000122]; transcription, DNA-templated [GO:0006351]	DNA binding [GO:0003677]; metal ion binding [GO:0046872]	nucleus [GO:0005634]								SUBCELLULAR LOCATION: Nucleus {ECO:0000305}.					AF054180;CH471106;BC043147;BC139749;
80	O75445	USH2A_HUMAN	Usherin (Usher syndrome type IIa protein) (Usher syndrome type-2A protein)	USH2A	5202	88	32	0.494848	0.00714799	0.703865	0.0132415	Alternative splicing; Cell membrane; Cell projection; Complete proteome; Deafness; Disease mutation; Disulfide bond; Glycoprotein; Hearing; Laminin EGF-like domain; Membrane; Polymorphism; Reference proteome; Repeat; Retinitis pigmentosa; Secreted; Sensory transduction; Signal; Transmembrane; Transmembrane helix; Usher syndrome; Vision	FUNCTION: Involved in hearing and vision.					DISEASE: Usher syndrome 2A (USH2A) [MIM:276901]: USH is a genetically heterogeneous condition characterized by the association of retinitis pigmentosa with sensorineural deafness. Age at onset and differences in auditory and vestibular function distinguish Usher syndrome type 1 (USH1), Usher syndrome type 2 (USH2) and Usher syndrome type 3 (USH3). USH2 is characterized by congenital mild hearing …		apical plasma membrane [GO:0016324]; basement membrane [GO:0005604]; ciliary basal body [GO:0036064]; cytoplasm [GO:0005737]; integral component of membrane [GO:0016021]; periciliary membrane compartment [GO:1990075]; photoreceptor connecting cilium [GO:0032391]; photoreceptor inner segment [GO:0001917]; stereocilia ankle link complex [GO:0002142]; stereocilium bundle [GO:0032421]; stereocilium m…	establishment of protein localization [GO:0045184]; hair cell differentiation [GO:0035315]; inner ear receptor cell differentiation [GO:0060113]; maintenance of organ identity [GO:0048496]; photoreceptor cell maintenance [GO:0045494]; response to stimulus [GO:0050896]; sensory perception of light stimulus [GO:0050953]; sensory perception of sound [GO:0007605]; visual perception [GO:0007601]	collagen binding [GO:0005518]; myosin binding [GO:0017022]	apical plasma membrane [GO:0016324]; basement membrane [GO:0005604]; ciliary basal body [GO:0036064]; cytoplasm [GO:0005737]; integral component of membrane [GO:0016021]; periciliary membrane compartment [GO:1990075]; photoreceptor connecting cilium [GO:0032391]; photoreceptor inner segment [GO:0001917]; stereocilia ankle link complex [GO:0002142]; stereocilium bundle [GO:0032421]; stereocilium m…		SIGNAL 1 31 {ECO:0000255}.				TRANSMEM 5043 5063 Helical. {ECO:0000255}.		SUBCELLULAR LOCATION: Cell projection, stereocilium membrane {ECO:0000269|PubMed:14676276}; Single-pass type I membrane protein {ECO:0000269|PubMed:14676276}. Note=Probable component of the interstereocilia ankle links in the inner ear sensory cells.; SUBCELLULAR LOCATION: Isoform 2: Secreted.	MOTIF 5200 5202 PDZ-binding.			DOMAIN: The PDZ-binding motif probably mediates the association with some of the PDZ domains of USH1C and WHRN. {ECO:0000250}.	AF055580;AF091889;AF091873;AF091875;AF091876;AF091874;AF091877;AF091879;AF091881;AF091883;AF091888;AF091887;AF091886;AF091885;AF091884;AF091882;AF091880;AF091878;AY481573;AL445650;AC138024;AL358858;AL358858;AC138024;AL445650;AL358858;AC092799;AC093581;AC119429;AC138024;AL139259;AL358452;AL445650;AL513305;AL513305;AC138024;AC119429;AC093581;AC092799;AL445650;AL358858;AL358452;AL139259;AL139259;AL5…
81	O75467	Z324A_HUMAN	Zinc finger protein 324A (Zinc finger protein ZF5128)	ZNF324 ZNF324A	553	28	10	0.66817	0.0384198	0.905579	0.068518	Complete proteome; DNA-binding; Metal-binding; Nucleus; Reference proteome; Repeat; Transcription; Transcription regulation; Zinc; Zinc-finger	FUNCTION: May be involved in transcriptional regulation.							nucleus [GO:0005634]; DNA binding [GO:0003677]; metal ion binding [GO:0046872]; regulation of transcription, DNA-templated [GO:0006355]; transcription, DNA-templated [GO:0006351]	regulation of transcription, DNA-templated [GO:0006355]; transcription, DNA-templated [GO:0006351]	DNA binding [GO:0003677]; metal ion binding [GO:0046872]	nucleus [GO:0005634]								SUBCELLULAR LOCATION: Nucleus {ECO:0000305}.					AF060503;AK092341;CH471135;
82	O75533	SF3B1_HUMAN	Splicing factor 3B subunit 1 (Pre-mRNA-splicing factor SF3b 155 kDa subunit) (SF3b155) (Spliceosome-associated protein 155) (SAP 155)	SF3B1 SAP155	1304	25	5	0.672514	0.0662662	1.23454	0.371613	3D-structure; Acetylation; Alternative splicing; Citrullination; Complete proteome; Isopeptide bond; Nucleus; Phosphoprotein; Reference proteome; Repeat; Spliceosome; Ubl conjugation; mRNA processing; mRNA splicing	FUNCTION: Subunit of the splicing factor SF3B required for 'A' complex assembly formed by the stable binding of U2 snRNP to the branchpoint sequence (BPS) in pre-mRNA. Sequence independent binding of SF3A/SF3B complex upstream of the branch site is essential, it may anchor U2 snRNP to the pre-mRNA. May also be involved in the assembly of the 'E' complex. Belongs also to the minor U12-dependent sp…						Q96I25	catalytic step 2 spliceosome [GO:0071013]; chromatin [GO:0000785]; nuclear matrix [GO:0016363]; nuclear speck [GO:0016607]; nucleoplasm [GO:0005654]; nucleus [GO:0005634]; spliceosomal complex [GO:0005681]; U11/U12 snRNP [GO:0034693]; U12-type spliceosomal complex [GO:0005689]; U2 snRNP [GO:0005686]; U2-type prespliceosome [GO:0071004]; chromatin binding [GO:0003682]; mRNA binding [GO:0003729]; p…	anterior/posterior pattern specification [GO:0009952]; blastocyst formation [GO:0001825]; gene expression [GO:0010467]; mRNA splicing, via spliceosome [GO:0000398]; RNA splicing [GO:0008380]; RNA splicing, via transesterification reactions [GO:0000375]; spliceosomal complex assembly [GO:0000245]	chromatin binding [GO:0003682]; mRNA binding [GO:0003729]; poly(A) RNA binding [GO:0044822]	catalytic step 2 spliceosome [GO:0071013]; chromatin [GO:0000785]; nuclear matrix [GO:0016363]; nuclear speck [GO:0016607]; nucleoplasm [GO:0005654]; nucleus [GO:0005634]; spliceosomal complex [GO:0005681]; U11/U12 snRNP [GO:0034693]; U12-type spliceosomal complex [GO:0005689]; U2 snRNP [GO:0005686]; U2-type prespliceosome [GO:0071004]								SUBCELLULAR LOCATION: Nucleus speckle. Note=During mitosis, transiently dispersed from the nuclear speckles to the cytoplasm.		REPEAT 529 568 HEAT 1.; REPEAT 569 603 HEAT 2.; REPEAT 604 641 HEAT 3.; REPEAT 643 677 HEAT 4.; REPEAT 680 718 HEAT 5.; REPEAT 763 801 HEAT 6.; REPEAT 843 881 HEAT 7.; REPEAT 1010 1048 HEAT 8.; REPEAT 1052 1090 HEAT 9.; REPEAT 1122 1160 HEAT 10.; REPEAT 1163 1201 HEAT 11.			AF054284;AF070540;
83	O75581	LRP6_HUMAN	Low-density lipoprotein receptor-related protein 6 (LRP-6)	LRP6	1613	43	15	0.471843	0.0179844	0.982812	0.0394567	3D-structure; Complete proteome; Developmental protein; Disease mutation; Disulfide bond; EGF-like domain; Endocytosis; Endoplasmic reticulum; Glycoprotein; Isopeptide bond; Lipoprotein; Membrane; Palmitate; Phosphoprotein; Polymorphism; Receptor; Reference proteome; Repeat; Signal; Transmembrane; Transmembrane helix; Ubl conjugation; Wnt signaling pathway	FUNCTION: Component of the Wnt-Fzd-LRP5-LRP6 complex that triggers beta-catenin signaling through inducing aggregation of receptor-ligand complexes into ribosome-sized signalsomes. Cell-surface coreceptor of Wnt/beta-catenin signaling, which plays a pivotal role in bone formation. The Wnt-induced Fzd/LRP6 coreceptor complex recruits DVL1 polymers to the plasma membrane which, in turn, recruits th…					DISEASE: Coronary artery disease, autosomal dominant, 2 (ADCAD2) [MIM:610947]: A common heart disease characterized by reduced or absent blood flow in one or more of the arteries that encircle and supply the heart. Its most important complication is acute myocardial infarction. {ECO:0000269|PubMed:17332414}. Note=The disease is caused by mutations affecting the gene represented in this entry.	Itself; Q9Y4X0; Q9H6X2; O35625; O70239; Q03135; P98082; O94907; Q61091; P49840; P49841; Q5S007; Q9ERE8; Q9BQB4; P04426	cell surface [GO:0009986]; cytoplasmic vesicle [GO:0031410]; early endosome membrane [GO:0031901]; endoplasmic reticulum [GO:0005783]; extracellular region [GO:0005576]; Frizzled-LRP5/6 complex [GO:1990851]; integral component of membrane [GO:0016021]; neuronal cell body [GO:0043025]; plasma membrane [GO:0005886]; receptor complex [GO:0043235]; synapse [GO:0045202]; apolipoprotein binding [GO:003…	axis elongation involved in somitogenesis [GO:0090245]; canonical Wnt signaling pathway [GO:0060070]; canonical Wnt signaling pathway involved in neural crest cell differentiation [GO:0044335]; canonical Wnt signaling pathway involved in regulation of cell proliferation [GO:0044340]; cellular response to cholesterol [GO:0071397]; cerebellum morphogenesis [GO:0021587]; cerebral cortex development …	apolipoprotein binding [GO:0034185]; coreceptor activity involved in Wnt signaling pathway [GO:0071936]; frizzled binding [GO:0005109]; identical protein binding [GO:0042802]; kinase inhibitor activity [GO:0019210]; low-density lipoprotein receptor activity [GO:0005041]; protein homodimerization activity [GO:0042803]; receptor binding [GO:0005102]; toxin transporter activity [GO:0019534]; Wnt-act…	cell surface [GO:0009986]; cytoplasmic vesicle [GO:0031410]; early endosome membrane [GO:0031901]; endoplasmic reticulum [GO:0005783]; extracellular region [GO:0005576]; Frizzled-LRP5/6 complex [GO:1990851]; integral component of membrane [GO:0016021]; neuronal cell body [GO:0043025]; plasma membrane [GO:0005886]; receptor complex [GO:0043235]; synapse [GO:0045202]		SIGNAL 1 19 {ECO:0000255}.				TRANSMEM 1371 1393 Helical. {ECO:0000255}.		SUBCELLULAR LOCATION: Membrane; Single-pass type I membrane protein. Endoplasmic reticulum. Note=On Wnt signaling, undergoes a cycle of caveolin- or clathrin-mediated endocytosis and plasma membrane location. Released from the endoplasmic reticulum on palmitoylation. Mono-ubiquitination retains it in the endoplasmic reticulum in the absence of palmitoylation. On Wnt signaling, phosphorylated, agg…	MOTIF 1487 1493 PPPSP motif A.; MOTIF 1527 1534 PPPSP motif B.; MOTIF 1568 1575 PPPSP motif C.; MOTIF 1588 1593 PPPSP motif D.; MOTIF 1603 1610 PPPSP motif E.	REPEAT 63 106 LDL-receptor class B 1.; REPEAT 107 149 LDL-receptor class B 2.; REPEAT 150 193 LDL-receptor class B 3.; REPEAT 194 236 LDL-receptor class B 4.; REPEAT 237 276 LDL-receptor class B 5.; REPEAT 372 414 LDL-receptor class B 6.; REPEAT 415 457 LDL-receptor class B 7.; REPEAT 458 501 LDL-receptor class B 8.; REPEAT 502 542 LDL-receptor class B 9.; REPEAT 543 584 LDL-receptor class B 10.;…		DOMAIN: The YWTD-EGF-like domains 1 and 2 are required for the interaction with Wnt-frizzled complex. The YWTD-EGF-like domains 3 and 4 are required for the interaction with DKK1. {ECO:0000269|PubMed:20059949}.; DOMAIN: The PPPSP motifs play a central role in signal transduction by being phosphorylated, leading to activate the Wnt signaling pathway. {ECO:0000269|PubMed:20059949}.	AF074264;BC117136;BC126405;
84	O75690	KRA58_HUMAN	Keratin-associated protein 5-8 (Keratin, ultra high-sulfur matrix protein B) (Keratin-associated protein 5.8) (UHS keratin B) (UHS KerB) (Ultrahigh sulfur keratin-associated protein 5.8)	KRTAP5-8 KAP5.8 KRTAP5.8 UHSKB	187	10	9	0.663607	0.11772	1.31865	0.155902	Complete proteome; Keratin; Polymorphism; Reference proteome; Repeat	FUNCTION: In the hair cortex, hair keratin intermediate filaments are embedded in an interfilamentous matrix, consisting of hair keratin-associated protein (KRTAP), which are essential for the formation of a rigid and resistant hair shaft through their extensive disulfide bond cross-linking with abundant cysteine residues of hair keratins. The matrix proteins include the high-sulfur and high-glyc…							keratin filament [GO:0045095]; structural constituent of epidermis [GO:0030280]		structural constituent of epidermis [GO:0030280]	keratin filament [GO:0045095]										REPEAT 28 31 1.; REPEAT 34 37 2.; REPEAT 40 43 3.; REPEAT 109 112 4.; REPEAT 119 122 5.; REPEAT 138 141 6.; REPEAT 148 151 7.; REPEAT 167 170 8.; REPEAT 177 180 9.			AJ006692;AB126077;AY360461;
85	O75762	TRPA1_HUMAN	Transient receptor potential cation channel subfamily A member 1 (Ankyrin-like with transmembrane domains protein 1) (Transformation-sensitive protein p120)	TRPA1 ANKTM1	1119	33	12	0.632202	0.0387477	1.10258	0.0974513	3D-structure; ANK repeat; Cell membrane; Coiled coil; Complete proteome; Disease mutation; Disulfide bond; Glycoprotein; Ion channel; Ion transport; Membrane; Polymorphism; Reference proteome; Repeat; Sensory transduction; Transmembrane; Transmembrane helix; Transport	FUNCTION: Receptor-activated non-selective cation channel involved in detection of pain and possibly also in cold perception and inner ear function (PubMed:25389312, PubMed:25855297). Has a central role in the pain response to endogenous inflammatory mediators and to a diverse array of volatile irritants, such as mustard oil, cinnamaldehyde, garlic and acrolein, an irritant from tears gas and veh…					DISEASE: Episodic pain syndrome, familial, 1 (FEPS1) [MIM:615040]: An autosomal dominant neurologic disorder characterized by onset in infancy of episodic debilitating upper body pain triggered by fasting, cold, and physical stress. The period of intense pain is accompanied by breathing difficulties, tachycardia, sweating, generalized pallor, peribuccal cyanosis, and stiffness of the abdominal wa…		integral component of plasma membrane [GO:0005887]; plasma membrane [GO:0005886]; stereocilium bundle [GO:0032421]; channel activity [GO:0015267]; intracellular ligand-gated calcium channel activity [GO:0005218]; temperature-gated cation channel activity [GO:0097604]; calcium ion transmembrane transport [GO:0070588]; cell surface receptor signaling pathway [GO:0007166]; detection of chemical stim…	calcium ion transmembrane transport [GO:0070588]; cell surface receptor signaling pathway [GO:0007166]; detection of chemical stimulus involved in sensory perception of pain [GO:0050968]; detection of mechanical stimulus involved in sensory perception of pain [GO:0050966]; ion transmembrane transport [GO:0034220]; ion transport [GO:0006811]; protein homotetramerization [GO:0051289]; response to c…	channel activity [GO:0015267]; intracellular ligand-gated calcium channel activity [GO:0005218]; temperature-gated cation channel activity [GO:0097604]	integral component of plasma membrane [GO:0005887]; plasma membrane [GO:0005886]; stereocilium bundle [GO:0032421]					INTRAMEM 902 922 Pore-forming. {ECO:0000305|PubMed:25855297}.	TRANSMEM 720 740 Helical; Name=1. {ECO:0000305|PubMed:25855297}.; TRANSMEM 765 785 Helical; Name=2. {ECO:0000305|PubMed:25855297}.; TRANSMEM 804 824 Helical; Name=3. {ECO:0000305|PubMed:25855297}.; TRANSMEM 830 850 Helical; Name=4. {ECO:0000305|PubMed:25855297}.; TRANSMEM 874 894 Helical; Name=5. {ECO:0000305|PubMed:25855297}.; TRANSMEM 935 956 Helical; Name=6. {ECO:0000305|PubMed:25855297}.		SUBCELLULAR LOCATION: Cell membrane {ECO:0000269|PubMed:20547126, ECO:0000269|PubMed:25389312, ECO:0000269|PubMed:25855297}; Multi-pass membrane protein {ECO:0000305}.		REPEAT 62 92 ANK 1. {ECO:0000255, ECO:0000305|PubMed:25855297}.; REPEAT 97 126 ANK 2. {ECO:0000255, ECO:0000305|PubMed:25855297}.; REPEAT 130 160 ANK 3. {ECO:0000255, ECO:0000305|PubMed:25855297}.; REPEAT 164 193 ANK 4. {ECO:0000255, ECO:0000305|PubMed:25855297}.; REPEAT 197 226 ANK 5. {ECO:0000255, ECO:0000305|PubMed:25855297}.; REPEAT 238 267 ANK 6. {ECO:0000255, ECO:0000305|PubMed:25855297}.; …		DOMAIN: C-terminal helices from the four subunits associate to form atypical coiled coil structure; this region is probably involved in binding the inositol polyphosphates that are required for optimal channel activity (in vitro). {ECO:0000305|PubMed:25855297}.; DOMAIN: The ANK repeat domain consists of a convex stem structure formed by five ANK repeats and 11 additional ANK repeats that form a c…	Y10601;
86	O75807	PR15A_HUMAN	Protein phosphatase 1 regulatory subunit 15A (Growth arrest and DNA damage-inducible protein GADD34) (Myeloid differentiation primary response protein MyD116 homolog)	PPP1R15A GADD34	674	43	5	0.400827	0.0253529	1.06394	0.197415	3D-structure; Alternative splicing; Apoptosis; Complete proteome; Endoplasmic reticulum; Membrane; Mitochondrion; Mitochondrion outer membrane; Phosphoprotein; Polymorphism; Reference proteome; Repeat; Stress response; Translation regulation; Ubl conjugation	FUNCTION: Recruits the serine/threonine-protein phosphatase PP1 to dephosphorylate the translation initiation factor eIF-2A/EIF2S1, thereby reversing the shut-off of protein synthesis initiated by stress-inducible kinases and facilitating recovery of cells from stress. Down-regulates the TGF-beta signaling pathway by promoting dephosphorylation of TGFB1 by PP1. May promote apoptosis by inducing T…						P56545; Q13522	cytoplasm [GO:0005737]; cytosol [GO:0005829]; endoplasmic reticulum [GO:0005783]; endoplasmic reticulum membrane [GO:0005789]; Golgi apparatus [GO:0005794]; membrane [GO:0016020]; mitochondrial outer membrane [GO:0005741]; mitochondrion [GO:0005739]; protein phosphatase type 1 complex [GO:0000164]; protein kinase binding [GO:0019901]; protein phosphatase 1 binding [GO:0008157]; protein phosphatas…	apoptotic process [GO:0006915]; cell cycle arrest [GO:0007050]; cellular response to DNA damage stimulus [GO:0006974]; endoplasmic reticulum unfolded protein response [GO:0030968]; intrinsic apoptotic signaling pathway in response to endoplasmic reticulum stress [GO:0070059]; negative regulation of endoplasmic reticulum stress-induced eIF2 alpha phosphorylation [GO:1903912]; negative regulation o…	protein kinase binding [GO:0019901]; protein phosphatase 1 binding [GO:0008157]; protein phosphatase type 1 activator activity [GO:0071862]; protein phosphatase type 1 regulator activity [GO:0008599]	cytoplasm [GO:0005737]; cytosol [GO:0005829]; endoplasmic reticulum [GO:0005783]; endoplasmic reticulum membrane [GO:0005789]; Golgi apparatus [GO:0005794]; membrane [GO:0016020]; mitochondrial outer membrane [GO:0005741]; mitochondrion [GO:0005739]; protein phosphatase type 1 complex [GO:0000164]					INTRAMEM 22 39 Helical. {ECO:0000305|PubMed:21518769}.			SUBCELLULAR LOCATION: Endoplasmic reticulum membrane; Peripheral membrane protein; Cytoplasmic side {ECO:0000269|PubMed:12556489, ECO:0000269|PubMed:21518769}. Mitochondrion outer membrane; Peripheral membrane protein; Cytoplasmic side {ECO:0000269|PubMed:21518769}. Note=Associates with membranes via an N-terminal amphipathic intramembrane region. {ECO:0000269|PubMed:21518769}.		REPEAT 337 369 1.; REPEAT 384 417 2.; REPEAT 427 460 3.; REPEAT 477 510 4.	COMPBIAS 112 115 Poly-Asp.; COMPBIAS 160 503 Glu-rich.; COMPBIAS 518 521 Poly-Pro.; COMPBIAS 661 666 Poly-Ala.		U83981;CR457259;AK001361;AK296668;CH471177;BC003067;
87	O75820	ZN189_HUMAN	Zinc finger protein 189	ZNF189	626	28	17	0.325488	0.0158345	1.24887	0.0596805	Alternative splicing; Complete proteome; DNA-binding; Isopeptide bond; Metal-binding; Nucleus; Polymorphism; Reference proteome; Repeat; Transcription; Transcription regulation; Ubl conjugation; Zinc; Zinc-finger	FUNCTION: May be involved in transcriptional regulation.							nucleus [GO:0005634]; DNA binding [GO:0003677]; metal ion binding [GO:0046872]; transcription factor activity, sequence-specific DNA binding [GO:0003700]; mitophagy in response to mitochondrial depolarization [GO:0098779]; negative regulation of transcription from RNA polymerase II promoter [GO:0000122]; positive regulation of defense response to virus by host [GO:0002230]; transcription, DNA-tem…	mitophagy in response to mitochondrial depolarization [GO:0098779]; negative regulation of transcription from RNA polymerase II promoter [GO:0000122]; positive regulation of defense response to virus by host [GO:0002230]; transcription, DNA-templated [GO:0006351]; xenophagy [GO:0098792]	DNA binding [GO:0003677]; metal ion binding [GO:0046872]; transcription factor activity, sequence-specific DNA binding [GO:0003700]	nucleus [GO:0005634]								SUBCELLULAR LOCATION: Nucleus {ECO:0000305}.					U95992;U95991;U75454;AF025770;AF025771;AF025772;AF025772;AK290163;AL353621;AL353621;AL353621;CH471105;BC092425;BC126120;BC143876;
88	O75955	FLOT1_HUMAN	Flotillin-1	FLOT1	427	11	8	0.658698	0.0656516	0.990747	0.112423	Alternative splicing; Cell membrane; Complete proteome; Endosome; Membrane; Phosphoprotein; Polymorphism; Reference proteome	FUNCTION: May act as a scaffolding protein within caveolar membranes, functionally participating in formation of caveolae or caveolae-like vesicles.						P05067; Q14254	basolateral plasma membrane [GO:0016323]; caveola [GO:0005901]; cell-cell adherens junction [GO:0005913]; cell-cell contact zone [GO:0044291]; centriolar satellite [GO:0034451]; cytoplasmic vesicle [GO:0031410]; early endosome [GO:0005769]; endosome [GO:0005768]; extracellular exosome [GO:0070062]; flotillin complex [GO:0016600]; focal adhesion [GO:0005925]; integral component of membrane [GO:001…	axonogenesis [GO:0007409]; cellular response to exogenous dsRNA [GO:0071360]; dsRNA transport [GO:0033227]; establishment of protein localization to plasma membrane [GO:0090002]; extracellular matrix disassembly [GO:0022617]; membrane raft assembly [GO:0001765]; plasma membrane raft assembly [GO:0044854]; positive regulation of cell adhesion molecule production [GO:0060355]; positive regulation o…	protease binding [GO:0002020]; protein heterodimerization activity [GO:0046982]	basolateral plasma membrane [GO:0016323]; caveola [GO:0005901]; cell-cell adherens junction [GO:0005913]; cell-cell contact zone [GO:0044291]; centriolar satellite [GO:0034451]; cytoplasmic vesicle [GO:0031410]; early endosome [GO:0005769]; endosome [GO:0005768]; extracellular exosome [GO:0070062]; flotillin complex [GO:0016600]; focal adhesion [GO:0005925]; integral component of membrane [GO:001…								SUBCELLULAR LOCATION: Cell membrane; Peripheral membrane protein. Membrane, caveola; Peripheral membrane protein. Melanosome. Endosome. Note=Membrane-associated protein of caveolae. Identified by mass spectrometry in melanosome fractions from stage I to stage IV.					AF089750;AF085357;BA000025;AK301291;BC001146;AF117234;
89	O75973	C1QRF_HUMAN	C1q-related factor (C1q and tumor necrosis factor-related protein 14) (C1q/TNF-related protein 14) (Complement component 1 Q subcomponent-like 1)	C1QL1 C1QRF CRF CTRP14	258	6	13	1.40254	0.137812	1.47766	0.119007	Collagen; Complete proteome; Reference proteome; Secreted; Signal	FUNCTION: May regulate the number of excitatory synapses that are formed on hippocampus neurons. Has no effect on inhibitory synapses (By similarity). {ECO:0000250}.						P60827	collagen trimer [GO:0005581]; cytoplasm [GO:0005737]; extracellular region [GO:0005576]; locomotory behavior [GO:0007626]	locomotory behavior [GO:0007626]		collagen trimer [GO:0005581]; cytoplasm [GO:0005737]; extracellular region [GO:0005576]		SIGNAL 1 16 {ECO:0000255}.						SUBCELLULAR LOCATION: Secreted.					AF095154;AF410771;BC008798;
90	O76041	NEBL_HUMAN	Nebulette (Actin-binding Z-disk protein)	NEBL LNEBL	1014	37	9	0.370778	0.0252953	1.06303	0.113518	3D-structure; Actin-binding; Alternative splicing; Complete proteome; Cytoplasm; Polymorphism; Reference proteome; Repeat; SH3 domain	FUNCTION: Binds to actin and plays an important role in the assembly of the Z-disk. Isoform 2 might play a role in the assembly of focal adhesion. {ECO:0000269|PubMed:15004028}.						B2R8Y4; Q8IZU0; Q53SE7; Q08379; B2RA10; Q9BRK4; Q9Y6D9; Q8TD10; Q86Y26; Q13077; Q12933; P14373	extracellular exosome [GO:0070062]; I band [GO:0031674]; stress fiber [GO:0001725]; Z disc [GO:0030018]; actin filament binding [GO:0051015]; cytoskeletal protein binding [GO:0008092]; filamin binding [GO:0031005]; structural constituent of muscle [GO:0008307]; tropomyosin binding [GO:0005523]; cardiac muscle thin filament assembly [GO:0071691]	cardiac muscle thin filament assembly [GO:0071691]	actin filament binding [GO:0051015]; cytoskeletal protein binding [GO:0008092]; filamin binding [GO:0031005]; structural constituent of muscle [GO:0008307]; tropomyosin binding [GO:0005523]	extracellular exosome [GO:0070062]; I band [GO:0031674]; stress fiber [GO:0001725]; Z disc [GO:0030018]								SUBCELLULAR LOCATION: Isoform 2: Cytoplasm {ECO:0000269|PubMed:15004028}.		REPEAT 29 63 Nebulin 1.; REPEAT 64 99 Nebulin 2.; REPEAT 100 136 Nebulin 3.; REPEAT 137 172 Nebulin 4.; REPEAT 173 205 Nebulin 5.; REPEAT 206 241 Nebulin 6.; REPEAT 242 278 Nebulin 7.; REPEAT 279 313 Nebulin 8.; REPEAT 314 348 Nebulin 9.; REPEAT 349 385 Nebulin 10.; REPEAT 386 422 Nebulin 11.; REPEAT 423 459 Nebulin 12.; REPEAT 460 496 Nebulin 13.; REPEAT 497 533 Nebulin 14.; REPEAT 534 569 Nebul…			Y16241;Y17673;AF047368;AJ580772;AK295186;EF445000;EF445000;EF445000;EF445000;AL359175;AL157398;AL731547;AL731547;AL157398;AL359175;AL157398;AL359175;AL731547;AL157398;CH471072;BC110453;BC126132;BC126134;
91	O94813	SLIT2_HUMAN	Slit homolog 2 protein (Slit-2) [Cleaved into: Slit homolog 2 protein N-product; Slit homolog 2 protein C-product]	SLIT2 SLIL3	1529	72	7	0.497821	0.0298732	0.782832	0.0198845	3D-structure; Alternative splicing; Chemotaxis; Complete proteome; Developmental protein; Differentiation; Direct protein sequencing; Disulfide bond; EGF-like domain; Glycoprotein; Heparin-binding; Leucine-rich repeat; Neurogenesis; Polymorphism; Reference proteome; Repeat; Secreted; Signal	FUNCTION: Thought to act as molecular guidance cue in cellular migration, and function appears to be mediated by interaction with roundabout homolog receptors. During neural development involved in axonal navigation at the ventral midline of the neural tube and projection of axons to different regions. SLIT1 and SLIT2 seem to be essential for midline guidance in the forebrain by acting as repulsi…						Itself	cell surface [GO:0009986]; cytoplasm [GO:0005737]; extracellular exosome [GO:0070062]; extracellular region [GO:0005576]; extracellular space [GO:0005615]; membrane [GO:0016020]; plasma membrane [GO:0005886]; proteinaceous extracellular matrix [GO:0005578]; calcium ion binding [GO:0005509]; chemorepellent activity [GO:0045499]; GTPase inhibitor activity [GO:0005095]; heparin binding [GO:0008201];…	apoptotic process involved in luteolysis [GO:0061364]; axon extension involved in axon guidance [GO:0048846]; axon guidance [GO:0007411]; branching morphogenesis of an epithelial tube [GO:0048754]; cell migration involved in sprouting angiogenesis [GO:0002042]; cellular response to heparin [GO:0071504]; cellular response to hormone stimulus [GO:0032870]; chemorepulsion involved in postnatal olfac…	calcium ion binding [GO:0005509]; chemorepellent activity [GO:0045499]; GTPase inhibitor activity [GO:0005095]; heparin binding [GO:0008201]; identical protein binding [GO:0042802]; laminin-1 binding [GO:0043237]; protein homodimerization activity [GO:0042803]; proteoglycan binding [GO:0043394]; Roundabout binding [GO:0048495]	cell surface [GO:0009986]; cytoplasm [GO:0005737]; extracellular exosome [GO:0070062]; extracellular region [GO:0005576]; extracellular space [GO:0005615]; membrane [GO:0016020]; plasma membrane [GO:0005886]; proteinaceous extracellular matrix [GO:0005578]		SIGNAL 1 30 {ECO:0000255}.						SUBCELLULAR LOCATION: Secreted {ECO:0000269|PubMed:10102268}. Note=The C-terminal cleavage protein is more diffusible than the larger N-terminal protein that is more tightly cell associated.		REPEAT 56 77 LRR 1.; REPEAT 80 101 LRR 2.; REPEAT 104 125 LRR 3.; REPEAT 128 149 LRR 4.; REPEAT 152 173 LRR 5.; REPEAT 176 197 LRR 6.; REPEAT 301 322 LRR 7.; REPEAT 325 346 LRR 8.; REPEAT 349 370 LRR 9.; REPEAT 373 394 LRR 10.; REPEAT 397 418 LRR 11.; REPEAT 534 555 LRR 12.; REPEAT 559 580 LRR 13.; REPEAT 583 604 LRR 14.; REPEAT 607 628 LRR 15.; REPEAT 631 652 LRR 16.; REPEAT 755 777 LRR 17.; REP…		DOMAIN: The leucine-rich repeat domain is sufficient for guiding both axon projection and neuronal migration, in vitro. {ECO:0000269|PubMed:11222645}.	AB017168;AF055585;AF133270;CH471069;BC117190;BC143978;
92	O94854	K0754_HUMAN	Uncharacterized protein KIAA0754	KIAA0754	1291	13	34	0.705894	0.0183234	1.17432	0.0414137	Alternative splicing; Complete proteome; Polymorphism; Reference proteome; Repeat								plasma membrane [GO:0005886]			plasma membrane [GO:0005886]										REPEAT 876 889 1.; REPEAT 890 901 2.; REPEAT 902 915 3.; REPEAT 916 928 4.; REPEAT 929 941 5.; REPEAT 942 954 6.; REPEAT 955 967 7.; REPEAT 968 980 8.; REPEAT 981 993 9.; REPEAT 994 1006 10.; REPEAT 1007 1019 11.; REPEAT 1020 1032 12.; REPEAT 1033 1042 13.	COMPBIAS 762 1189 Ala-rich.		AK127581;AB018297;
93	O94892	ZN432_HUMAN	Zinc finger protein 432	ZNF432 KIAA0798	652	28	17	0.445935	0.0238479	1.1239	0.0545726	Complete proteome; DNA-binding; Metal-binding; Nitration; Nucleus; Polymorphism; Reference proteome; Repeat; Transcription; Transcription regulation; Zinc; Zinc-finger	FUNCTION: May be involved in transcriptional regulation.							nucleus [GO:0005634]; DNA binding [GO:0003677]; metal ion binding [GO:0046872]; transcription factor activity, sequence-specific DNA binding [GO:0003700]; regulation of transcription, DNA-templated [GO:0006355]; transcription, DNA-templated [GO:0006351]	regulation of transcription, DNA-templated [GO:0006355]; transcription, DNA-templated [GO:0006351]	DNA binding [GO:0003677]; metal ion binding [GO:0046872]; transcription factor activity, sequence-specific DNA binding [GO:0003700]	nucleus [GO:0005634]								SUBCELLULAR LOCATION: Nucleus {ECO:0000305}.					AB018341;BC002858;
94	O94913	PCF11_HUMAN	Pre-mRNA cleavage complex 2 protein Pcf11 (Pre-mRNA cleavage complex II protein Pcf11)	PCF11 KIAA0824	1555	13	23	0.49824	0.0173821	1.28712	0.0574892	Acetylation; Coiled coil; Complete proteome; Nucleus; Phosphoprotein; Polymorphism; Reference proteome; mRNA processing	FUNCTION: Component of pre-mRNA cleavage complex II.							cytoplasm [GO:0005737]; mRNA cleavage factor complex [GO:0005849]; nucleoplasm [GO:0005654]; mRNA binding [GO:0003729]; RNA polymerase II core binding [GO:0000993]; gene expression [GO:0010467]; mRNA 3'-end processing [GO:0031124]; mRNA cleavage [GO:0006379]; mRNA polyadenylation [GO:0006378]; mRNA splicing, via spliceosome [GO:0000398]; RNA splicing [GO:0008380]; termination of RNA polymerase II…	gene expression [GO:0010467]; mRNA 3'-end processing [GO:0031124]; mRNA cleavage [GO:0006379]; mRNA polyadenylation [GO:0006378]; mRNA splicing, via spliceosome [GO:0000398]; RNA splicing [GO:0008380]; termination of RNA polymerase II transcription [GO:0006369]; transcription from RNA polymerase II promoter [GO:0006366]	mRNA binding [GO:0003729]; RNA polymerase II core binding [GO:0000993]	cytoplasm [GO:0005737]; mRNA cleavage factor complex [GO:0005849]; nucleoplasm [GO:0005654]								SUBCELLULAR LOCATION: Nucleus.			COMPBIAS 328 436 Lys-rich.; COMPBIAS 703 1080 Gly-rich.		AB020631;CH471076;BC065384;BC146778;AF046935;
95	O95125	ZN202_HUMAN	Zinc finger protein 202 (Zinc finger protein with KRAB and SCAN domains 10)	ZNF202 ZKSCAN10	648	28	8	0.40116	0.0384451	0.720926	0.0931018	Alternative splicing; Complete proteome; DNA-binding; Metal-binding; Nucleus; Phosphoprotein; Polymorphism; Reference proteome; Repeat; Repressor; Transcription; Transcription regulation; Zinc; Zinc-finger	FUNCTION: Transcriptional repressor that binds to elements found predominantly in genes that participate in lipid metabolism. Among its targets are structural components of lipoprotein particles (apolipoproteins AIV, CIII, and E), enzymes involved in lipid processing (lipoprotein lipase, lecithin cholesteryl ester transferase), transporters involved in lipid homeostasis (ABCA1, ABCG1), and severa…						Q6A162	mitochondrion [GO:0005739]; nucleoplasm [GO:0005654]; nucleus [GO:0005634]; DNA binding [GO:0003677]; metal ion binding [GO:0046872]; RNA polymerase II transcription factor activity, sequence-specific DNA binding [GO:0000981]; transcription factor activity, sequence-specific DNA binding [GO:0003700]; lipid metabolic process [GO:0006629]; negative regulation of transcription from RNA polymerase II…	lipid metabolic process [GO:0006629]; negative regulation of transcription from RNA polymerase II promoter [GO:0000122]; transcription from RNA polymerase II promoter [GO:0006366]	DNA binding [GO:0003677]; metal ion binding [GO:0046872]; RNA polymerase II transcription factor activity, sequence-specific DNA binding [GO:0000981]; transcription factor activity, sequence-specific DNA binding [GO:0003700]	mitochondrion [GO:0005739]; nucleoplasm [GO:0005654]; nucleus [GO:0005634]								SUBCELLULAR LOCATION: Nucleus.					AF027219;AF027218;AJ276177;AJ276178;AJ276179;AJ276180;AJ276181;AJ276182;DQ093962;EU332869;BC013382;AL162031;
96	O95171	SCEL_HUMAN	Sciellin	SCEL	688	20	12	0.466775	0.0280336	1.20862	0.0976539	Acetylation; Alternative splicing; Complete proteome; Cytoplasm; Direct protein sequencing; LIM domain; Membrane; Metal-binding; Phosphoprotein; Polymorphism; Reference proteome; Repeat; Zinc	FUNCTION: May function in the assembly or regulation of proteins in the cornified envelope. The LIM domain may be involved in homotypic or heterotypic associations and may function to localize sciellin to the cornified envelope.						P51116; Q08379; Q9BVG8; Q5JR59; Q13287; Q8WTW2; Q9BZW7	cornified envelope [GO:0001533]; cytoplasm [GO:0005737]; extracellular exosome [GO:0070062]; zinc ion binding [GO:0008270]; embryo development [GO:0009790]; epidermis development [GO:0008544]; keratinocyte differentiation [GO:0030216]	embryo development [GO:0009790]; epidermis development [GO:0008544]; keratinocyte differentiation [GO:0030216]	zinc ion binding [GO:0008270]	cornified envelope [GO:0001533]; cytoplasm [GO:0005737]; extracellular exosome [GO:0070062]								SUBCELLULAR LOCATION: Cytoplasm. Membrane. Note=May become cross-linked to membrane proteins by transglutaminase.		REPEAT 251 266 1.; REPEAT 267 286 2.; REPEAT 287 306 3.; REPEAT 307 326 4.; REPEAT 327 346 5.; REPEAT 347 366 6.; REPEAT 367 386 7.; REPEAT 387 406 8.; REPEAT 407 426 9.; REPEAT 427 446 10.; REPEAT 447 465 11.; REPEAT 466 484 12.; REPEAT 485 504 13.; REPEAT 505 523 14.; REPEAT 524 543 15.; REPEAT 544 563 16.			AF045941;AK301659;AK222720;AL137140;AL137140;CH471093;CH471093;BC047536;
97	O95177	GAAS1_HUMAN	Uncharacterized protein GAS8-AS1 (GAS8 antisense RNA 1) (GAS8 antisense gene protein 1)	GAS8-AS1 C16orf3	125	4	10	1.34374	0.0693962	0.997489	0.13699	Complete proteome; Polymorphism; Reference proteome; Repeat																								AF050080;AF050081;BC093751;BC104849;
98	O95198	KLHL2_HUMAN	Kelch-like protein 2 (Actin-binding protein Mayven)	KLHL2	593	47	6	0.3563	0.0300315	0.69799	0.0516878	3D-structure; Actin-binding; Alternative splicing; Cell projection; Complete proteome; Cytoplasm; Cytoskeleton; Kelch repeat; Reference proteome; Repeat; Ubl conjugation pathway	FUNCTION: Component of a cullin-RING-based BCR (BTB-CUL3-RBX1) E3 ubiquitin-protein ligase complex that mediates the ubiquitination of target proteins, such as NPTXR, leading most often to their proteasomal degradation (By similarity). Responsible for degradative ubiquitination of the WNK kinases WNK1, WNK3 and WNK4. Plays a role in the reorganization of the actin cytoskeleton. Promotes growth of…						P50895; Q86WV7; Q96MW1; P49760; Q13618; O00560; Q96EY4; O14787; O95881; Q5TZN3; Q8NC26	actin cytoskeleton [GO:0015629]; Cul3-RING ubiquitin ligase complex [GO:0031463]; cytoplasm [GO:0005737]; cytosol [GO:0005829]; lamellipodium [GO:0030027]; ruffle [GO:0001726]; actin binding [GO:0003779]; protein ubiquitination [GO:0016567]	protein ubiquitination [GO:0016567]	actin binding [GO:0003779]	actin cytoskeleton [GO:0015629]; Cul3-RING ubiquitin ligase complex [GO:0031463]; cytoplasm [GO:0005737]; cytosol [GO:0005829]; lamellipodium [GO:0030027]; ruffle [GO:0001726]								SUBCELLULAR LOCATION: Cytoplasm, cytoskeleton. Cell projection, ruffle. Cell projection {ECO:0000250}. Cell projection, lamellipodium {ECO:0000250}. Cytoplasm, cytosol. Note=A proportion colocalizes with the actin cytoskeleton. When over-expressed, colocalizes with NPTXR in perinuclear aggresomes (By similarity). {ECO:0000250}.		REPEAT 308 353 Kelch 1.; REPEAT 354 400 Kelch 2.; REPEAT 402 447 Kelch 3.; REPEAT 449 496 Kelch 4.; REPEAT 497 543 Kelch 5.; REPEAT 545 591 Kelch 6.			AF059569;AK294103;AK315372;BC022503;BC036468;
99	O95201	ZN205_HUMAN	Zinc finger protein 205 (Zinc finger protein 210)	ZNF205 ZNF210	554	28	9	1.02258	0.0685156	0.839417	0.0569939	Complete proteome; DNA-binding; Metal-binding; Nucleus; Polymorphism; Reference proteome; Repeat; Transcription; Transcription regulation; Zinc; Zinc-finger	FUNCTION: May be involved in transcriptional regulation.						Q9NRR5	nucleus [GO:0005634]; sequence-specific DNA binding [GO:0043565]; transcription factor activity, sequence-specific DNA binding [GO:0003700]; zinc ion binding [GO:0008270]; negative regulation of transcription from RNA polymerase II promoter [GO:0000122]; positive regulation of hydrogen peroxide biosynthetic process [GO:0010729]; positive regulation of mitochondrial outer membrane permeabilization…	negative regulation of transcription from RNA polymerase II promoter [GO:0000122]; positive regulation of hydrogen peroxide biosynthetic process [GO:0010729]; positive regulation of mitochondrial outer membrane permeabilization involved in apoptotic signaling pathway [GO:1901030]; regulation of transcription, DNA-templated [GO:0006355]; transcription, DNA-templated [GO:0006351]	sequence-specific DNA binding [GO:0043565]; transcription factor activity, sequence-specific DNA binding [GO:0003700]; zinc ion binding [GO:0008270]	nucleus [GO:0005634]								SUBCELLULAR LOCATION: Nucleus {ECO:0000305}.					AF060865;CH471112;CH471112;CH471112;CH471112;BC002810;
100	O95271	TNKS1_HUMAN	Tankyrase-1 (TANK1) (EC 2.4.2.30) (ADP-ribosyltransferase diphtheria toxin-like 5) (ARTD5) (Poly [ADP-ribose] polymerase 5A) (TNKS-1) (TRF1-interacting ankyrin-related ADP-ribose polymerase) (Tankyrase I)	TNKS PARP5A PARPL TIN1 TINF1 TNKS1	1327	33	15	0.456997	0.023556	0.977069	0.0681301	3D-structure; ADP-ribosylation; ANK repeat; Alternative splicing; Cell cycle; Cell division; Centromere; Chromosome; Complete proteome; Cytoplasm; Cytoskeleton; Glycosyltransferase; Golgi apparatus; Membrane; Metal-binding; Mitosis; NAD; Nuclear pore complex; Nucleus; Phosphoprotein; Protein transport; Reference proteome; Repeat; Telomere; Transferase; Translocation; Transport; Ubl conjugation; W…	FUNCTION: Poly-ADP-ribosyltransferase involved in various processes such as Wnt signaling pathway, telomere length and vesicle trafficking. Acts as an activator of the Wnt signaling pathway by mediating poly-ADP-ribosylation (PARsylation) of AXIN1 and AXIN2, 2 key components of the beta-catenin destruction complex: poly-ADP-ribosylated target proteins are recognized by RNF146, which mediates thei…				CATALYTIC ACTIVITY: NAD(+) + (ADP-D-ribosyl)(n)-acceptor = nicotinamide + (ADP-D-ribosyl)(n+1)-acceptor. {ECO:0000255|PROSITE-ProRule:PRU00397, ECO:0000269|PubMed:19759537}.		O35625; Q9HC77; Q96RU3; Q9NWT6; P54274	chromosome, centromeric region [GO:0000775]; chromosome, telomeric region [GO:0000781]; cytosol [GO:0005829]; Golgi apparatus [GO:0005794]; Golgi membrane [GO:0000139]; nuclear chromosome, telomeric region [GO:0000784]; nuclear membrane [GO:0031965]; nuclear pore [GO:0005643]; pericentriolar material [GO:0000242]; spindle pole [GO:0000922]; NAD+ ADP-ribosyltransferase activity [GO:0003950]; zinc …	cell division [GO:0051301]; mitotic nuclear division [GO:0007067]; mitotic spindle organization [GO:0007052]; mRNA transport [GO:0051028]; negative regulation of DNA binding [GO:0043392]; peptidyl-serine phosphorylation [GO:0018105]; peptidyl-threonine phosphorylation [GO:0018107]; positive regulation of canonical Wnt signaling pathway [GO:0090263]; positive regulation of telomere maintenance via…	NAD+ ADP-ribosyltransferase activity [GO:0003950]; zinc ion binding [GO:0008270]	chromosome, centromeric region [GO:0000775]; chromosome, telomeric region [GO:0000781]; cytosol [GO:0005829]; Golgi apparatus [GO:0005794]; Golgi membrane [GO:0000139]; nuclear chromosome, telomeric region [GO:0000784]; nuclear membrane [GO:0031965]; nuclear pore [GO:0005643]; pericentriolar material [GO:0000242]; spindle pole [GO:0000922]							2.4.2.30	SUBCELLULAR LOCATION: Cytoplasm. Golgi apparatus membrane; Peripheral membrane protein. Chromosome, centromere. Nucleus, nuclear pore complex. Chromosome, telomere {ECO:0000305}. Cytoplasm, cytoskeleton, spindle pole. Note=Associated with the Golgi and with juxtanuclear SLC2A4/GLUT4-vesicles. A minor proportion is also found at nuclear pore complexes and around the pericentriolar matrix of mitoti…		REPEAT 215 247 ANK 1.; REPEAT 248 280 ANK 2.; REPEAT 281 313 ANK 3.; REPEAT 368 400 ANK 4.; REPEAT 401 433 ANK 5.; REPEAT 434 466 ANK 6.; REPEAT 521 556 ANK 7.; REPEAT 557 589 ANK 8.; REPEAT 590 622 ANK 9.; REPEAT 683 715 ANK 10.; REPEAT 716 748 ANK 11.; REPEAT 749 781 ANK 12.; REPEAT 836 868 ANK 13.; REPEAT 869 901 ANK 14.; REPEAT 902 934 ANK 15.	COMPBIAS 9 14 Poly-His.; COMPBIAS 27 34 Poly-Pro.; COMPBIAS 128 134 Poly-Ser.; COMPBIAS 137 145 Poly-Ser.		AF082556;AF082557;AF082558;AF082559;BC098394;
101	O95613	PCNT_HUMAN	Pericentrin (Kendrin) (Pericentrin-B)	PCNT KIAA0402 PCNT2	3336	13	13	0.730992	0.0356604	1.41303	0.114848	Alternative splicing; Calmodulin-binding; Coiled coil; Complete proteome; Cytoplasm; Cytoskeleton; Dwarfism; Microtubule; Phosphoprotein; Polymorphism; Reference proteome	FUNCTION: Integral component of the filamentous matrix of the centrosome involved in the initial establishment of organized microtubule arrays in both mitosis and meiosis. Plays a role, together with DISC1, in the microtubule network formation. Is an integral component of the pericentriolar material (PCM). May play an important role in preventing premature centrosome splitting during interphase b…					DISEASE: Microcephalic osteodysplastic primordial dwarfism 2 (MOPD2) [MIM:210720]: Adults with this rare inherited condition have an average height of 100 centimeters and a brain size comparable to that of a 3-month-old baby, but are of near-normal intelligence. {ECO:0000269|PubMed:18157127, ECO:0000269|PubMed:18174396}. Note=The disease is caused by mutations affecting the gene represented in th…	Q9NRI5; Q15154	centriolar satellite [GO:0034451]; centriole [GO:0005814]; centrosome [GO:0005813]; ciliary basal body [GO:0036064]; cis-Golgi network [GO:0005801]; cytoplasm [GO:0005737]; cytosol [GO:0005829]; intercellular bridge [GO:0045171]; membrane [GO:0016020]; microtubule [GO:0005874]; motile cilium [GO:0031514]; pericentriolar material [GO:0000242]; brain morphogenesis [GO:0048854]; cerebellar cortex mo…	brain morphogenesis [GO:0048854]; cerebellar cortex morphogenesis [GO:0021696]; cilium assembly [GO:0042384]; G2/M transition of mitotic cell cycle [GO:0000086]; in utero embryonic development [GO:0001701]; limb morphogenesis [GO:0035108]; microtubule cytoskeleton organization [GO:0000226]; mitotic cell cycle [GO:0000278]; multicellular organism growth [GO:0035264]; negative regulation of apoptot…		centriolar satellite [GO:0034451]; centriole [GO:0005814]; centrosome [GO:0005813]; ciliary basal body [GO:0036064]; cis-Golgi network [GO:0005801]; cytoplasm [GO:0005737]; cytosol [GO:0005829]; intercellular bridge [GO:0045171]; membrane [GO:0016020]; microtubule [GO:0005874]; motile cilium [GO:0031514]; pericentriolar material [GO:0000242]								SUBCELLULAR LOCATION: Cytoplasm, cytoskeleton, microtubule organizing center, centrosome {ECO:0000269|PubMed:10823944, ECO:0000269|PubMed:11171385, ECO:0000269|PubMed:18955030, ECO:0000269|PubMed:22797915}. Note=Centrosomal at all stages of the cell cycle. Remains associated with centrosomes following microtubule depolymerization. Colocalized with DISC1 at the centrosome.			COMPBIAS 214 795 Glu-rich.	DOMAIN: Composed of a coiled-coil central region flanked by non-helical N- and C-terminals.	U52962;AF515282;AB007862;AK093923;
102	O95714	HERC2_HUMAN	E3 ubiquitin-protein ligase HERC2 (EC 6.3.2.-) (HECT domain and RCC1-like domain-containing protein 2)	HERC2	4834	106	9	0.3754	0.0241715	0.65208	0.0455415	3D-structure; Coiled coil; Complete proteome; Cytoplasm; Cytoskeleton; DNA damage; DNA repair; Disease mutation; Ligase; Mental retardation; Metal-binding; Nucleus; Phosphoprotein; Reference proteome; Repeat; Ubl conjugation; Ubl conjugation pathway; Zinc; Zinc-finger	FUNCTION: E3 ubiquitin-protein ligase that regulates ubiquitin-dependent retention of repair proteins on damaged chromosomes. Recruited to sites of DNA damage in response to ionizing radiation (IR) and facilitates the assembly of UBE2N and RNF8 promoting DNA damage-induced formation of 'Lys-63'-linked ubiquitin chains. Acts as a mediator of binding specificity between UBE2N and RNF8. Involved in …	ACT_SITE 4762 4762 Glycyl thioester intermediate. {ECO:0000255|PROSITE-ProRule:PRU00104}.				DISEASE: Mental retardation, autosomal recessive 38 (MRT38) [MIM:615516]: A disorder characterized by significantly below average general intellectual functioning associated with impairments in adaptive behavior and manifested during the developmental period. MRT38 is characterized by global developmental delay affecting motor, speech, adaptive, and social development. Patients manifest autistic …		centriole [GO:0005814]; cytoplasm [GO:0005737]; membrane [GO:0016020]; mitochondrial inner membrane [GO:0005743]; nucleoplasm [GO:0005654]; nucleus [GO:0005634]; guanyl-nucleotide exchange factor activity [GO:0005085]; ligase activity [GO:0016874]; SUMO binding [GO:0032183]; ubiquitin protein ligase activity [GO:0061630]; ubiquitin protein ligase binding [GO:0031625]; ubiquitin-protein transferas…	cellular protein metabolic process [GO:0044267]; cellular response to DNA damage stimulus [GO:0006974]; DNA repair [GO:0006281]; double-strand break repair [GO:0006302]; double-strand break repair via homologous recombination [GO:0000724]; double-strand break repair via nonhomologous end joining [GO:0006303]; intracellular protein transport [GO:0006886]; positive regulation of GTPase activity [GO…	guanyl-nucleotide exchange factor activity [GO:0005085]; ligase activity [GO:0016874]; SUMO binding [GO:0032183]; ubiquitin protein ligase activity [GO:0061630]; ubiquitin protein ligase binding [GO:0031625]; ubiquitin-protein transferase activity [GO:0004842]; zinc ion binding [GO:0008270]	centriole [GO:0005814]; cytoplasm [GO:0005737]; membrane [GO:0016020]; mitochondrial inner membrane [GO:0005743]; nucleoplasm [GO:0005654]; nucleus [GO:0005634]							6.3.2.-	SUBCELLULAR LOCATION: Cytoplasm. Cytoplasm, cytoskeleton, microtubule organizing center, centrosome, centriole. Nucleus. Note=Recruited to sites of DNA damage in response to ionizing radiation (IR) via its interaction with RNF8. May loose association with centrosomes during mitosis.		REPEAT 415 461 RCC1 1-1. {ECO:0000255|PROSITE-ProRule:PRU00235, ECO:0000269|Ref.19}.; REPEAT 462 512 RCC1 1-2. {ECO:0000255|PROSITE-ProRule:PRU00235, ECO:0000269|Ref.19}.; REPEAT 513 568 RCC1 1-3. {ECO:0000255|PROSITE-ProRule:PRU00235, ECO:0000269|Ref.19}.; REPEAT 569 620 RCC1 1-4. {ECO:0000255|PROSITE-ProRule:PRU00235, ECO:0000269|Ref.19}.; REPEAT 623 674 RCC1 1-5. {ECO:0000255|PROSITE-ProRule:P…		DOMAIN: The ZZ-type zinc finger mediates binding to SUMO1, and at lowe level SUMO2. {ECO:0000269|PubMed:22508508}.; DOMAIN: The RCC1 repeats are grouped into three seven-bladed beta-propeller regions. {ECO:0000269|PubMed:22508508}.	AF071172;AF224243;AF224242;AF224245;AF224244;AF224249;AF224246;AF224247;AF224248;AF224251;AF224250;AF224255;AF224254;AF224252;AF224253;AF224257;AF224256;AF225401;AF225400;AF225404;AF225402;AF225403;AF225407;AF225405;AF225406;AF225409;AF225408;
103	O95780	ZN682_HUMAN	Zinc finger protein 682	ZNF682	498	28	12	0.523483	0.0259664	0.877893	0.0351601	Alternative splicing; Complete proteome; DNA-binding; Metal-binding; Nucleus; Polymorphism; Reference proteome; Repeat; Transcription; Transcription regulation; Zinc; Zinc-finger	FUNCTION: May be involved in transcriptional regulation.							nucleus [GO:0005634]; metal ion binding [GO:0046872]; RNA polymerase II core promoter proximal region sequence-specific DNA binding [GO:0000978]; regulation of transcription, DNA-templated [GO:0006355]; transcription, DNA-templated [GO:0006351]	regulation of transcription, DNA-templated [GO:0006355]; transcription, DNA-templated [GO:0006351]	metal ion binding [GO:0046872]; RNA polymerase II core promoter proximal region sequence-specific DNA binding [GO:0000978]	nucleus [GO:0005634]								SUBCELLULAR LOCATION: Nucleus {ECO:0000305}.					AK027845;AK096571;AC006539;
104	O95965	ITGBL_HUMAN	Integrin beta-like protein 1 (Osteoblast-specific cysteine-rich protein) (Ten integrin EGF-like repeat domain-containing protein)	ITGBL1 OSCP TIED	494	5	10	0.461169	0.136092	2.73288	0.459325	Alternative splicing; Complete proteome; EGF-like domain; Glycoprotein; Polymorphism; Reference proteome; Repeat; Secreted; Signal								extracellular region [GO:0005576]; cell adhesion [GO:0007155]	cell adhesion [GO:0007155]		extracellular region [GO:0005576]		SIGNAL 1 23 {ECO:0000255}.						SUBCELLULAR LOCATION: Secreted {ECO:0000305}.		REPEAT 51 95 I.; REPEAT 96 142 II.; REPEAT 143 184 III.; REPEAT 185 230 IV.; REPEAT 231 275 V.; REPEAT 276 326 VI.; REPEAT 327 367 VII.; REPEAT 368 414 VIII.; REPEAT 415 454 IX.; REPEAT 455 494 X.		DOMAIN: Contains ten tandem EGF-like repeats strikingly similar to those found in the cysteine rich 'stalk-like' structure of integrin beta-subunits.	AF072752;AK095875;AK291340;AK298571;AE014293;AL139800;AL160153;AL355807;AL160153;AL139800;AL355807;AL355807;AL139800;AL160153;CH471085;BC036788;AL359052;
105	P00450	CERU_HUMAN	Ceruloplasmin (EC 1.16.3.1) (Ferroxidase)	CP	1065	53	6	0.991277	0.166761	0.816592	0.138933	3D-structure; Complete proteome; Copper; Copper transport; Direct protein sequencing; Disulfide bond; Glycoprotein; Ion transport; Metal-binding; Oxidoreductase; Phosphoprotein; Polymorphism; Reference proteome; Repeat; Secreted; Signal; Transport	FUNCTION: Ceruloplasmin is a blue, copper-binding (6-7 atoms per molecule) glycoprotein. It has ferroxidase activity oxidizing Fe(2+) to Fe(3+) without releasing radical oxygen species. It is involved in iron transport across the cell membrane. Provides Cu(2+) ions for the ascorbate-mediated deaminase degradation of the heparan sulfate chains of GPC1. May also play a role in fetal lung developmen…				CATALYTIC ACTIVITY: 4 Fe(2+) + 4 H(+) + O(2) = 4 Fe(3+) + 2 H(2)O.	DISEASE: Aceruloplasminemia (ACERULOP) [MIM:604290]: An autosomal recessive disorder of iron metabolism characterized by iron accumulation in the brain as well as visceral organs. Clinical features consist of the triad of retinal degeneration, diabetes mellitus and neurological disturbances. Note=The disease is caused by mutations affecting the gene represented in this entry.; DISEASE: Note=Cerul…		blood microparticle [GO:0072562]; extracellular exosome [GO:0070062]; extracellular region [GO:0005576]; extracellular space [GO:0005615]; lysosomal membrane [GO:0005765]; chaperone binding [GO:0051087]; copper ion binding [GO:0005507]; ferroxidase activity [GO:0004322]; cellular iron ion homeostasis [GO:0006879]; copper ion transport [GO:0006825]; transmembrane transport [GO:0055085]	cellular iron ion homeostasis [GO:0006879]; copper ion transport [GO:0006825]; transmembrane transport [GO:0055085]	chaperone binding [GO:0051087]; copper ion binding [GO:0005507]; ferroxidase activity [GO:0004322]	blood microparticle [GO:0072562]; extracellular exosome [GO:0070062]; extracellular region [GO:0005576]; extracellular space [GO:0005615]; lysosomal membrane [GO:0005765]		SIGNAL 1 19 {ECO:0000269|PubMed:6582496}.					1.16.3.1	SUBCELLULAR LOCATION: Secreted. Note=Colocalizes with GCP1 in secretory intracellular compartments. {ECO:0000250}.					M13699;DQ314867;D45045;D00025;X04135;X04136;X04137;X04138;AF132978;M13536;
106	P01042	KNG1_HUMAN	Kininogen-1 (Alpha-2-thiol proteinase inhibitor) (Fitzgerald factor) (High molecular weight kininogen) (HMWK) (Williams-Fitzgerald-Flaujeac factor) [Cleaved into: Kininogen-1 heavy chain; T-kinin (Ile-Ser-Bradykinin); Bradykinin (Kallidin I); Lysyl-bradykinin (Kallidin II); Kininogen-1 light chain; Low molecular weight growth-promoting factor]	KNG1 BDK KNG	644	10	7	1.54732	0.73185	2.37104	0.513739	3D-structure; Alternative splicing; Blood coagulation; Complete proteome; Direct protein sequencing; Disulfide bond; Glycoprotein; Hemostasis; Hydroxylation; Inflammatory response; Phosphoprotein; Polymorphism; Protease inhibitor; Pyrrolidone carboxylic acid; Reference proteome; Repeat; Secreted; Signal; Thiol protease inhibitor; Vasoactive; Vasodilator	FUNCTION: (1) Kininogens are inhibitors of thiol proteases; (2) HMW-kininogen plays an important role in blood coagulation by helping to position optimally prekallikrein and factor XI next to factor XII; (3) HMW-kininogen inhibits the thrombin- and plasmin-induced aggregation of thrombocytes; (4) the active peptide bradykinin that is released from HMW-kininogen shows a variety of physiological ef…					DISEASE: High molecular weight kininogen deficiency (HMWK deficiency) [MIM:228960]: Autosomal recessive coagulation defect. Patients with HWMK deficiency do not have a hemorrhagic tendency, but they exhibit abnormal surface-mediated activation of fibrinolysis. Note=The disease is caused by mutations affecting the gene represented in this entry.	Q10714; P46663; P30411; Q07021	blood microparticle [GO:0072562]; cytosol [GO:0005829]; extracellular exosome [GO:0070062]; extracellular region [GO:0005576]; extracellular space [GO:0005615]; plasma membrane [GO:0005886]; platelet alpha granule lumen [GO:0031093]; cysteine-type endopeptidase inhibitor activity [GO:0004869]; heparin binding [GO:0008201]; receptor binding [GO:0005102]; zinc ion binding [GO:0008270]; blood coagul…	blood coagulation [GO:0007596]; blood coagulation, intrinsic pathway [GO:0007597]; inflammatory response [GO:0006954]; negative regulation of blood coagulation [GO:0030195]; negative regulation of cell adhesion [GO:0007162]; negative regulation of endopeptidase activity [GO:0010951]; negative regulation of proteolysis [GO:0045861]; platelet activation [GO:0030168]; platelet degranulation [GO:0002…	cysteine-type endopeptidase inhibitor activity [GO:0004869]; heparin binding [GO:0008201]; receptor binding [GO:0005102]; zinc ion binding [GO:0008270]	blood microparticle [GO:0072562]; cytosol [GO:0005829]; extracellular exosome [GO:0070062]; extracellular region [GO:0005576]; extracellular space [GO:0005615]; plasma membrane [GO:0005886]; platelet alpha granule lumen [GO:0031093]	PEPTIDE 376 389 T-kinin. /FTId=PRO_0000372485.; PEPTIDE 380 389 Lysyl-bradykinin. /FTId=PRO_0000006687.; PEPTIDE 381 389 Bradykinin. /FTId=PRO_0000006688.; PEPTIDE 431 434 Low molecular weight growth-promoting factor. /FTId=PRO_0000006690.	SIGNAL 1 18 {ECO:0000269|PubMed:2989293, ECO:0000269|PubMed:3484703}.						SUBCELLULAR LOCATION: Secreted, extracellular space.		REPEAT 420 449; REPEAT 450 479; REPEAT 480 510	COMPBIAS 420 510 His-rich.		K02566;M11437;M11438;M11521;M11522;M11523;M11524;M11525;M11526;M11527;M11528;M11437;M11438;M11521;M11522;M11523;M11524;M11525;M11526;M11527;M11528;AK315230;AK290839;AK223589;AY248697;CH471052;BC060039;
107	P02461	CO3A1_HUMAN	Collagen alpha-1(III) chain	COL3A1	1466	12	79	0.661064	0.00648493	1.35539	0.0448611	3D-structure; Alternative splicing; Aortic aneurysm; Calcium; Collagen; Complete proteome; Direct protein sequencing; Disease mutation; Disulfide bond; Ehlers-Danlos syndrome; Extracellular matrix; Glycoprotein; Hydroxylation; Metal-binding; Polymorphism; Reference proteome; Repeat; Secreted; Signal	FUNCTION: Collagen type III occurs in most soft connective tissues along with type I collagen. Involved in regulation of cortical development. Is the major ligand of GPR56 in the developing brain and binding to GPR56 inhibits neuronal migration and activates the RhoA pathway by coupling GPR56 to GNA13 and possibly GNA12.					DISEASE: Ehlers-Danlos syndrome 3 (EDS3) [MIM:130020]: A connective tissue disorder characterized by hyperextensible skin, atrophic cutaneous scars due to tissue fragility and joint hyperlaxity. It is a form of Ehlers-Danlos syndrome characterized by marked joint hyperextensibility without skeletal deformity. {ECO:0000269|PubMed:7833919}. Note=The disease is caused by mutations affecting the gene…	O01949	collagen type III trimer [GO:0005586]; endoplasmic reticulum lumen [GO:0005788]; extracellular matrix [GO:0031012]; extracellular region [GO:0005576]; extracellular space [GO:0005615]; extracellular matrix structural constituent [GO:0005201]; integrin binding [GO:0005178]; metal ion binding [GO:0046872]; platelet-derived growth factor binding [GO:0048407]; aging [GO:0007568]; aorta smooth muscle …	aging [GO:0007568]; aorta smooth muscle tissue morphogenesis [GO:0060414]; axon guidance [GO:0007411]; cell-matrix adhesion [GO:0007160]; cellular response to amino acid stimulus [GO:0071230]; cerebral cortex development [GO:0021987]; collagen catabolic process [GO:0030574]; collagen fibril organization [GO:0030199]; digestive tract development [GO:0048565]; extracellular fibril organization [GO:…	extracellular matrix structural constituent [GO:0005201]; integrin binding [GO:0005178]; metal ion binding [GO:0046872]; platelet-derived growth factor binding [GO:0048407]	collagen type III trimer [GO:0005586]; endoplasmic reticulum lumen [GO:0005788]; extracellular matrix [GO:0031012]; extracellular region [GO:0005576]; extracellular space [GO:0005615]		SIGNAL 1 23	PROPEP 24 153 N-terminal propeptide. /FTId=PRO_0000005740.; PROPEP 1222 1466 C-terminal propeptide. /FTId=PRO_0000005742.					SUBCELLULAR LOCATION: Secreted, extracellular space, extracellular matrix {ECO:0000255|PROSITE-ProRule:PRU00793}.				DOMAIN: The C-terminal propeptide, also known as COLFI domain, have crucial roles in tissue growth and repair by controlling both the intracellular assembly of procollagen molecules and the extracellular assembly of collagen fibrils. It binds a calcium ion which is essential for its function.	X14420;AY054301;AY016295;KC567894;GU143397;AC066694;CH471058;CH471058;BC028178;M26939;X07240;X15332;S62925;S79877;M59312;M59227;X06700;X01655;X01742;M13146;M11134;M10795;M10615;M10793;M10794;M10800;M10801;
108	P02671	FIBA_HUMAN	Fibrinogen alpha chain [Cleaved into: Fibrinopeptide A; Fibrinogen alpha chain]	FGA	866	13	11	0.873935	0.0759206	1.28145	0.162887	3D-structure; Adaptive immunity; Alternative splicing; Amyloid; Amyloidosis; Blood coagulation; Coiled coil; Complete proteome; Direct protein sequencing; Disease mutation; Disulfide bond; Glycoprotein; Hemostasis; Hydroxylation; Immunity; Innate immunity; Isopeptide bond; Phosphoprotein; Polymorphism; Reference proteome; Secreted; Signal	FUNCTION: Cleaved by the protease thrombin to yield monomers which, together with fibrinogen beta (FGB) and fibrinogen gamma (FGG), polymerize to form an insoluble fibrin matrix. Fibrin has a major function in hemostasis as one of the primary components of blood clots. In addition, functions during the early stages of wound repair to stabilize the lesion and guide cell migration during re-epithel…					DISEASE: Congenital afibrinogenemia (CAFBN) [MIM:202400]: Rare autosomal recessive disorder is characterized by bleeding that varies from mild to severe and by complete absence or extremely low levels of plasma and platelet fibrinogen. {ECO:0000269|PubMed:25427968}. Note=The disease is caused by mutations affecting the gene represented in this entry. The majority of cases of afibrinogenemia are d…	P02647	blood microparticle [GO:0072562]; cell cortex [GO:0005938]; cell surface [GO:0009986]; external side of plasma membrane [GO:0009897]; extracellular exosome [GO:0070062]; extracellular region [GO:0005576]; extracellular space [GO:0005615]; extracellular vesicle [GO:1903561]; fibrinogen complex [GO:0005577]; plasma membrane [GO:0005886]; platelet alpha granule [GO:0031091]; platelet alpha granule l…	acute-phase response [GO:0006953]; adaptive immune response [GO:0002250]; blood coagulation [GO:0007596]; blood coagulation, common pathway [GO:0072377]; blood coagulation, fibrin clot formation [GO:0072378]; cell-matrix adhesion [GO:0007160]; cellular protein complex assembly [GO:0043623]; cellular protein metabolic process [GO:0044267]; cellular response to granulocyte colony-stimulating factor…	structural molecule activity [GO:0005198]	blood microparticle [GO:0072562]; cell cortex [GO:0005938]; cell surface [GO:0009986]; external side of plasma membrane [GO:0009897]; extracellular exosome [GO:0070062]; extracellular region [GO:0005576]; extracellular space [GO:0005615]; extracellular vesicle [GO:1903561]; fibrinogen complex [GO:0005577]; plasma membrane [GO:0005886]; platelet alpha granule [GO:0031091]; platelet alpha granule l…	PEPTIDE 20 35 Fibrinopeptide A. /FTId=PRO_0000009021.	SIGNAL 1 19 {ECO:0000269|PubMed:518846, ECO:0000269|Ref.10, ECO:0000269|Ref.14}.						SUBCELLULAR LOCATION: Secreted.				DOMAIN: A long coiled coil structure formed by 3 polypeptide chains connects the central nodule to the C-terminal domains (distal nodules). The long C-terminal ends of the alpha chains fold back, contributing a fourth strand to the coiled coil structure.	M64982;M64982;M58569;M58569;AF361104;AF361104;AK290559;CH471056;CH471056;CH471056;CH471056;BC098280;BC099706;BC099720;BC101935;J00128;J00127;K02272;M26878;
109	P02751	FINC_HUMAN	Fibronectin (FN) (Cold-insoluble globulin) (CIG) [Cleaved into: Anastellin; Ugl-Y1; Ugl-Y2; Ugl-Y3]	FN1 FN	2386	90	14	0.466695	0.0141478	0.720139	0.0300768	3D-structure; Acute phase; Alternative splicing; Angiogenesis; Cell adhesion; Cell shape; Complete proteome; Direct protein sequencing; Disease mutation; Disulfide bond; Extracellular matrix; Glycoprotein; Heparin-binding; Isopeptide bond; Phosphoprotein; Polymorphism; Pyrrolidone carboxylic acid; Reference proteome; Repeat; Secreted; Signal; Sulfation	FUNCTION: Fibronectins bind cell surfaces and various compounds including collagen, fibrin, heparin, DNA, and actin. Fibronectins are involved in cell adhesion, cell motility, opsonization, wound healing, and maintenance of cell shape. Involved in osteoblast compaction through the fibronectin fibrillogenesis cell-mediated matrix assembly process, essential for osteoblast mineralization. Participa…			DNA_BIND 907 1172		DISEASE: Glomerulopathy with fibronectin deposits 2 (GFND2) [MIM:601894]: Genetically heterogeneous autosomal dominant disorder characterized clinically by proteinuria, microscopic hematuria, and hypertension that leads to end-stage renal failure in the second to fifth decade of life. {ECO:0000269|PubMed:18268355}. Note=The disease is caused by mutations affecting the gene represented in this ent…	Q99IB8; P29279; P35555; P35556; P14738; Q53682; Q93ED6; P06241; P08519; P11684; P21980; Q9UMX0; P40337	apical plasma membrane [GO:0016324]; basal lamina [GO:0005605]; blood microparticle [GO:0072562]; endoplasmic reticulum-Golgi intermediate compartment [GO:0005793]; extracellular exosome [GO:0070062]; extracellular matrix [GO:0031012]; extracellular region [GO:0005576]; extracellular space [GO:0005615]; fibrinogen complex [GO:0005577]; platelet alpha granule lumen [GO:0031093]; collagen binding […	acute-phase response [GO:0006953]; angiogenesis [GO:0001525]; blood coagulation [GO:0007596]; calcium-independent cell-matrix adhesion [GO:0007161]; cell adhesion [GO:0007155]; cell-substrate junction assembly [GO:0007044]; endodermal cell differentiation [GO:0035987]; extracellular matrix disassembly [GO:0022617]; extracellular matrix organization [GO:0030198]; integrin activation [GO:0033622]; …	collagen binding [GO:0005518]; heparin binding [GO:0008201]; integrin binding [GO:0005178]; peptidase activator activity [GO:0016504]; protease binding [GO:0002020]	apical plasma membrane [GO:0016324]; basal lamina [GO:0005605]; blood microparticle [GO:0072562]; endoplasmic reticulum-Golgi intermediate compartment [GO:0005793]; extracellular exosome [GO:0070062]; extracellular matrix [GO:0031012]; extracellular region [GO:0005576]; extracellular space [GO:0005615]; fibrinogen complex [GO:0005577]; platelet alpha granule lumen [GO:0031093]		SIGNAL 1 31 {ECO:0000269|PubMed:6630202}.						SUBCELLULAR LOCATION: Secreted, extracellular space, extracellular matrix.	MOTIF 1524 1526 Cell attachment site.				AJ276395;AJ535086;AJ849445;AB191261;AB209840;AL832202;BX537590;BX538017;BX538018;BX538045;BX640608;BX640731;BX640875;BX640920;CR749281;CR749316;CR749317;AC012462;CH471063;BC117176;BC143763;M15801;AF312399;X02761;U41850;U42404;U42592;U42593;U42594;U42455;U42456;U42458;U42457;X07718;X07717;M18179;M18177;M18178;M12549;M10905;M14059;AJ320525;AJ320526;AJ320527;M27589;
110	P02810	PRPC_HUMAN	Salivary acidic proline-rich phosphoprotein 1/2 (Db-s) (PRP-1/PRP-2) (Parotid acidic protein) (Pa) (Parotid double-band protein) (Parotid isoelectric focusing variant protein) (PIF-S) (Parotid proline-rich protein 1/2) (Pr1/Pr2) (Protein C) [Cleaved into: Salivary acidic proline-rich phosphoprotein 1/2; Salivary acidic proline-rich phosphoprotein 3/4 (Db-F) (PIF-F) (PRP-3/PRP-4) (Protein A); Pept…	PRH1; PRH2	166	17	6	0.831722	0.138953	0.97439	0.0614453	Cleavage on pair of basic residues; Complete proteome; Direct protein sequencing; Glycoprotein; Phosphoprotein; Polymorphism; Pyrrolidone carboxylic acid; Reference proteome; Repeat; Secreted; Signal	FUNCTION: PRP's act as highly potent inhibitors of crystal growth of calcium phosphates. They provide a protective and reparative environment for dental enamel which is important for the integrity of the teeth.						Q8TAX7	extracellular space [GO:0005615]			extracellular space [GO:0005615]		SIGNAL 1 16 {ECO:0000269|PubMed:15693058, ECO:0000269|PubMed:3196309, ECO:0000269|PubMed:3710693, ECO:0000269|PubMed:438215, ECO:0000269|PubMed:7228490, ECO:0000269|PubMed:7380845, ECO:0000269|Ref.11}.						SUBCELLULAR LOCATION: Secreted.					K03202;K03203;M13057;M13058;BX641094;CH471094;CH471094;BC095488;BC128192;BC133676;BC136499;BC141916;
111	P02812	PRB2_HUMAN	Basic salivary proline-rich protein 2 (Salivary proline-rich protein) (Con1 glycoprotein) [Cleaved into: Basic proline-rich peptide IB-1; Basic proline-rich peptide P-E (IB-9); Basic proline-rich peptide IB-7; Basic proline-rich peptide IB-8c (Basic peptide P-F); Basic proline-rich peptide IB-4]	PRB2	416	21	12	1.14592	0.108023	1.26773	0.0994741	Complete proteome; Direct protein sequencing; Glycoprotein; Phosphoprotein; Polymorphism; Pyrrolidone carboxylic acid; Reference proteome; Repeat; Secreted; Signal								extracellular region [GO:0005576]			extracellular region [GO:0005576]		SIGNAL 1 16 {ECO:0000255}.						SUBCELLULAR LOCATION: Secreted {ECO:0000250}.		REPEAT 53 72 1.; REPEAT 74 93 2.; REPEAT 94 113 3.; REPEAT 114 133 4.; REPEAT 135 154 5.; REPEAT 155 174 6.; REPEAT 176 195 7.; REPEAT 197 216 8.; REPEAT 217 236 9.; REPEAT 238 257 10.; REPEAT 259 278 11.; REPEAT 279 298 12.; REPEAT 300 319 13.; REPEAT 321 340 14.; REPEAT 341 360 15.			S80905;K03208;
112	P04156	PRIO_HUMAN	Major prion protein (PrP) (ASCR) (PrP27-30) (PrP33-35C) (CD antigen CD230)	PRNP ALTPRP PRIP PRP	253	8	8	0.852096	0.216431	1.70487	0.201784	3D-structure; Alternative initiation; Amyloid; Amyloidosis; Cell cycle; Cell membrane; Complete proteome; Copper; Cytoplasm; Direct protein sequencing; Disease mutation; Disulfide bond; GPI-anchor; Glycoprotein; Golgi apparatus; Growth arrest; Lipoprotein; Membrane; Metal-binding; Nucleus; Polymorphism; Prion; Reference proteome; Repeat; Signal; Ubl conjugation; Zinc	FUNCTION: Its primary physiological function is unclear. Has cytoprotective activity against internal or environmental stresses. May play a role in neuronal development and synaptic plasticity. May be required for neuronal myelin sheath maintenance. May play a role in iron uptake and iron homeostasis. Soluble oligomers are toxic to cultured neuroblastoma cells and induce apoptosis (in vitro) (Pub…					DISEASE: Note=PrP is found in high quantity in the brain of humans and animals infected with neurodegenerative diseases known as transmissible spongiform encephalopathies or prion diseases, like: Creutzfeldt-Jakob disease (CJD), fatal familial insomnia (FFI), Gerstmann-Straussler disease (GSD), Huntington disease-like type 1 (HDL1) and kuru in humans; scrapie in sheep and goat; bovine spongiform …	Itself; P05067; P05067-4; Q9BSJ6; P31424-2; P49639; P10636; P29372; P52480; Q9H4B4; P10279; P23907; P04925	anchored component of membrane [GO:0031225]; cell surface [GO:0009986]; cytoplasm [GO:0005737]; endoplasmic reticulum [GO:0005783]; extracellular exosome [GO:0070062]; extrinsic component of membrane [GO:0019898]; Golgi apparatus [GO:0005794]; membrane raft [GO:0045121]; nucleus [GO:0005634]; plasma membrane [GO:0005886]; copper ion binding [GO:0005507]; identical protein binding [GO:0042802]; mi…	axon guidance [GO:0007411]; cell cycle arrest [GO:0007050]; cellular copper ion homeostasis [GO:0006878]; cellular response to copper ion [GO:0071280]; cellular response to drug [GO:0035690]; learning or memory [GO:0007611]; metabolic process [GO:0008152]; negative regulation of activated T cell proliferation [GO:0046007]; negative regulation of apoptotic process [GO:0043066]; negative regulation…	copper ion binding [GO:0005507]; identical protein binding [GO:0042802]; microtubule binding [GO:0008017]; tubulin binding [GO:0015631]	anchored component of membrane [GO:0031225]; cell surface [GO:0009986]; cytoplasm [GO:0005737]; endoplasmic reticulum [GO:0005783]; extracellular exosome [GO:0070062]; extrinsic component of membrane [GO:0019898]; Golgi apparatus [GO:0005794]; membrane raft [GO:0045121]; nucleus [GO:0005634]; plasma membrane [GO:0005886]		SIGNAL 1 22 {ECO:0000250|UniProtKB:P04925}.	PROPEP 231 253 Removed in mature form. {ECO:0000250|UniProtKB:P04273}. /FTId=PRO_0000025676.					SUBCELLULAR LOCATION: Cell membrane; Lipid-anchor, GPI-anchor {ECO:0000269|PubMed:19936054}. Golgi apparatus {ECO:0000250|UniProtKB:P04925}. Note=Targeted to lipid rafts via association with the heparan sulfate chains of GPC1. Colocates, in the presence of Cu(2+), to vesicles in para- and perinuclear regions, where both proteins undergo internalization. Heparin displaces PRNP from lipid rafts and…		REPEAT 51 59 1.; REPEAT 60 67 2.; REPEAT 68 75 3.; REPEAT 76 83 4.; REPEAT 84 91 5.		DOMAIN: The normal, monomeric form, PRPN(C), has a mainly alpha-helical structure. Misfolding of this form produces a disease-associated, protease-resistant form, PRPN (Sc), accompanied by a large increase of the beta-sheet content and formation of amyloid fibrils. These fibrils consist of a cross-beta spine, formed by a steric zipper of superposed beta-strands. Disease mutations may favor interm…	M13899;X83416;U29185;AF076976;AY008282;DQ408531;AL133396;AL133396;BC012844;BC022532;D00015;M13667;M81929;M81930;AF030575;S80732;S80743;S71208;S71210;S71212;
113	P04196	HRG_HUMAN	Histidine-rich glycoprotein (Histidine-proline-rich glycoprotein) (HPRG)	HRG	525	5	16	0.457641	0.0705194	2.41868	0.292443	Angiogenesis; Blood coagulation; Chemotaxis; Cleavage on pair of basic residues; Complete proteome; Copper; Direct protein sequencing; Disease mutation; Disulfide bond; Fibrinolysis; Glycoprotein; Hemostasis; Heparin-binding; Metal-binding; Polymorphism; Reference proteome; Repeat; Secreted; Signal; Thrombophilia; Zinc	FUNCTION: Plasma glycoprotein that binds a number of ligands such as heme, heparin, heparan sulfate, thrombospondin, plasminogen, and divalent metal ions. Binds heparin and heparin/glycosaminoglycans in a zinc-dependent manner. Binds heparan sulfate on the surface of liver, lung, kidney and heart endothelial cells. Binds to N-sulfated polysaccharide chains on the surface of liver endothelial cell…					DISEASE: Thrombophilia due to histidine-rich glycoprotein deficiency (THPH11) [MIM:613116]: A hemostatic disorder characterized by a tendency to thrombosis. {ECO:0000269|PubMed:11057869, ECO:0000269|PubMed:9414276}. Note=The disease is caused by mutations affecting the gene represented in this entry.	Q96PM5; Q99XU0	blood microparticle [GO:0072562]; extracellular exosome [GO:0070062]; extracellular region [GO:0005576]; plasma membrane [GO:0005886]; platelet alpha granule lumen [GO:0031093]; cysteine-type endopeptidase inhibitor activity [GO:0004869]; heme binding [GO:0020037]; heparan sulfate proteoglycan binding [GO:0043395]; heparin binding [GO:0008201]; immunoglobulin binding [GO:0019865]; metal ion bindi…	angiogenesis [GO:0001525]; blood coagulation [GO:0007596]; chemotaxis [GO:0006935]; defense response to fungus [GO:0050832]; fibrinolysis [GO:0042730]; negative regulation of angiogenesis [GO:0016525]; negative regulation of blood vessel endothelial cell migration [GO:0043537]; negative regulation of cell adhesion [GO:0007162]; negative regulation of cell adhesion mediated by integrin [GO:0033629…	cysteine-type endopeptidase inhibitor activity [GO:0004869]; heme binding [GO:0020037]; heparan sulfate proteoglycan binding [GO:0043395]; heparin binding [GO:0008201]; immunoglobulin binding [GO:0019865]; metal ion binding [GO:0046872]; receptor binding [GO:0005102]; zinc ion binding [GO:0008270]	blood microparticle [GO:0072562]; extracellular exosome [GO:0070062]; extracellular region [GO:0005576]; plasma membrane [GO:0005886]; platelet alpha granule lumen [GO:0031093]		SIGNAL 1 18 {ECO:0000269|PubMed:1459097}.						SUBCELLULAR LOCATION: Secreted {ECO:0000269|PubMed:21215706}.			COMPBIAS 276 321 Pro-rich.; COMPBIAS 350 497 His/Pro-rich (HRR).	DOMAIN: The His/Pro-rich (HRR) region contains approximately 12 tandem internal repeats of the 5-residue G[H/P][H/P]PH consensus sequence. HRR binds heparan sulfate and possesses antiangiogenic, antibacterial and antifungal properties through binding Candida cells, and preferentially lysing the ergosterol-containing liposomes at low pH. The tandem repeats also bind divalent metal ions and heme.; …	M13149;AB005803;CH471052;CH471052;BC069574;BC150591;Z17218;
114	P04280	PRP1_HUMAN	Basic salivary proline-rich protein 1 (Salivary proline-rich protein) [Cleaved into: Proline-rich peptide II-2; Basic peptide IB-6; Peptide P-H]	PRB1	392	20	16	0.683348	0.0321774	1.00453	0.0412268	Complete proteome; Direct protein sequencing; Glycoprotein; Phosphoprotein; Polymorphism; Pyrrolidone carboxylic acid; Reference proteome; Repeat; Secreted; Signal								extracellular region [GO:0005576]			extracellular region [GO:0005576]		SIGNAL 1 16 {ECO:0000269|PubMed:1849422}.						SUBCELLULAR LOCATION: Secreted {ECO:0000269|PubMed:3521730}.		REPEAT 53 72 1.; REPEAT 73 92 2.; REPEAT 93 112 3.; REPEAT 114 133 4.; REPEAT 134 153 5.; REPEAT 154 173 6.; REPEAT 175 194 7.; REPEAT 195 214 8.; REPEAT 215 234 9.; REPEAT 236 255 10.; REPEAT 256 275 11.; REPEAT 276 295 12.; REPEAT 297 316 13.; REPEAT 317 336 14.; REPEAT 338 357 15.			K03204;K03205;K03206;S52986;M97220;K02575;K02576;X07516;X07517;S62928;S62941;
115	P05997	CO5A2_HUMAN	Collagen alpha-2(V) chain	COL5A2	1499	21	45	0.520341	0.00670864	1.09004	0.0228488	3D-structure; Calcium; Collagen; Complete proteome; Direct protein sequencing; Disease mutation; Disulfide bond; Ehlers-Danlos syndrome; Extracellular matrix; Glycoprotein; Hydroxylation; Metal-binding; Polymorphism; Reference proteome; Repeat; Secreted; Signal	FUNCTION: Type V collagen is a member of group I collagen (fibrillar forming collagen). It is a minor connective tissue component of nearly ubiquitous distribution. Type V collagen binds to DNA, heparan sulfate, thrombospondin, heparin, and insulin. Type V collagen is a key determinant in the assembly of tissue-specific matrices (By similarity). {ECO:0000250}.					DISEASE: Ehlers-Danlos syndrome, classic type (EDS) [MIM:130000]: A connective tissue disorder characterized by hyperextensible skin, atrophic cutaneous scars due to tissue fragility and joint hyperlaxity. {ECO:0000269|PubMed:9425231, ECO:0000269|PubMed:9783710}. Note=The disease is caused by mutations affecting the gene represented in this entry.		collagen type V trimer [GO:0005588]; endoplasmic reticulum lumen [GO:0005788]; extracellular matrix [GO:0031012]; extracellular region [GO:0005576]; extracellular matrix structural constituent [GO:0005201]; metal ion binding [GO:0046872]; axon guidance [GO:0007411]; cellular response to amino acid stimulus [GO:0071230]; collagen catabolic process [GO:0030574]; collagen fibril organization [GO:003…	axon guidance [GO:0007411]; cellular response to amino acid stimulus [GO:0071230]; collagen catabolic process [GO:0030574]; collagen fibril organization [GO:0030199]; extracellular matrix disassembly [GO:0022617]; extracellular matrix organization [GO:0030198]; eye morphogenesis [GO:0048592]; negative regulation of endodermal cell differentiation [GO:1903225]; ossification [GO:0001503]; skeletal …	extracellular matrix structural constituent [GO:0005201]; metal ion binding [GO:0046872]	collagen type V trimer [GO:0005588]; endoplasmic reticulum lumen [GO:0005788]; extracellular matrix [GO:0031012]; extracellular region [GO:0005576]		SIGNAL 1 26	PROPEP 1230 1499 C-terminal propeptide. /FTId=PRO_0000005831.					SUBCELLULAR LOCATION: Secreted, extracellular space, extracellular matrix {ECO:0000255|PROSITE-ProRule:PRU00793}.	MOTIF 506 508 Cell attachment site. {ECO:0000255}.; MOTIF 944 946 Cell attachment site. {ECO:0000255}.; MOTIF 1067 1069 Cell attachment site. {ECO:0000255}.; MOTIF 1070 1072 Cell attachment site. {ECO:0000255}.; MOTIF 1100 1102 Cell attachment site. {ECO:0000255}.; MOTIF 1127 1129 Cell attachment site. {ECO:0000255}.; MOTIF 1136 1138 Cell attachment site. {ECO:0000255}.			DOMAIN: The C-terminal propeptide, also known as COLFI domain, have crucial roles in tissue growth and repair by controlling both the intracellular assembly of procollagen molecules and the extracellular assembly of collagen fibrils. It binds a calcium ion which is essential for its function (By similarity). {ECO:0000250}.	Y14690;AB209045;AC133106;J04478;AY016288;AY016287;AY016295;AY016289;AY016290;AY016291;AY016292;AY016293;AY016294;M58529;X04758;BC043613;M10956;M11135;M11718;J03051;
116	P07197	NFM_HUMAN	Neurofilament medium polypeptide (NF-M) (160 kDa neurofilament protein) (Neurofilament 3) (Neurofilament triplet M protein)	NEFM NEF3 NFM	916	13	20	0.723936	0.0469599	1.26846	0.0648008	Acetylation; Alternative splicing; Coiled coil; Complete proteome; Direct protein sequencing; Glycoprotein; Intermediate filament; Phosphoprotein; Polymorphism; Reference proteome; Repeat	FUNCTION: Neurofilaments usually contain three intermediate filament proteins: L, M, and H which are involved in the maintenance of neuronal caliber.						P06400; Q15796	axon [GO:0030424]; neurofibrillary tangle [GO:0097418]; neurofilament [GO:0005883]; microtubule binding [GO:0008017]; structural constituent of cytoskeleton [GO:0005200]; mitophagy in response to mitochondrial depolarization [GO:0098779]; neurofilament bundle assembly [GO:0033693]	mitophagy in response to mitochondrial depolarization [GO:0098779]; neurofilament bundle assembly [GO:0033693]	microtubule binding [GO:0008017]; structural constituent of cytoskeleton [GO:0005200]	axon [GO:0030424]; neurofibrillary tangle [GO:0097418]; neurofilament [GO:0005883]										REPEAT 614 626 1.; REPEAT 627 639 2.; REPEAT 640 652 3.; REPEAT 653 665 4.; REPEAT 666 678 5.; REPEAT 679 691 6.			Y00067;EF560736;AK294681;CH471080;BC096757;
117	P07305	H10_HUMAN	Histone H1.0 (Histone H1') (Histone H1(0)) [Cleaved into: Histone H1.0, N-terminally processed]	H1F0 H1FV	194	11	7	1.37597	0.181247	1.83964	0.285535	Acetylation; Alternative splicing; Chromosome; Citrullination; Complete proteome; DNA-binding; Direct protein sequencing; Nucleus; Phosphoprotein; RNA editing; Reference proteome	FUNCTION: Histones H1 are necessary for the condensation of nucleosome chains into higher-order structures. The H1F0 histones are found in cells that are in terminal stages of differentiation or that have low rates of cell division.						P04014	actin cytoskeleton [GO:0015629]; Golgi apparatus [GO:0005794]; nuclear chromatin [GO:0000790]; nuclear euchromatin [GO:0005719]; nucleoplasm [GO:0005654]; nucleosome [GO:0000786]; nucleus [GO:0005634]; chromatin DNA binding [GO:0031490]; poly(A) RNA binding [GO:0044822]; apoptotic DNA fragmentation [GO:0006309]; apoptotic process [GO:0006915]; cellular component disassembly involved in execution …	apoptotic DNA fragmentation [GO:0006309]; apoptotic process [GO:0006915]; cellular component disassembly involved in execution phase of apoptosis [GO:0006921]; nucleosome assembly [GO:0006334]; programmed cell death [GO:0012501]	chromatin DNA binding [GO:0031490]; poly(A) RNA binding [GO:0044822]	actin cytoskeleton [GO:0015629]; Golgi apparatus [GO:0005794]; nuclear chromatin [GO:0000790]; nuclear euchromatin [GO:0005719]; nucleoplasm [GO:0005654]; nucleosome [GO:0000786]; nucleus [GO:0005634]								SUBCELLULAR LOCATION: Nucleus {ECO:0000255|PROSITE-ProRule:PRU00837, ECO:0000269|PubMed:18993075}. Chromosome {ECO:0000255|PROSITE-ProRule:PRU00837, ECO:0000269|PubMed:18993075}. Note=The RNA edited version has been localized to nuclear speckles. During mitosis, it appears in the vicinity of condensed chromosomes.					X03473;CR456502;CR542220;AK299209;AK312583;Z97630;CH471095;BC000145;BC029046;
118	P07476	INVO_HUMAN	Involucrin	IVL	585	10	43	0.764143	0.0218765	1.37843	0.0455103	3D-structure; Complete proteome; Cytoplasm; Direct protein sequencing; Isopeptide bond; Keratinization; Lipoprotein; Polymorphism; Reference proteome; Repeat	FUNCTION: Part of the insoluble cornified cell envelope (CE) of stratified squamous epithelia.						Q96AP0	cornified envelope [GO:0001533]; cytoplasm [GO:0005737]; extracellular exosome [GO:0070062]; protein binding, bridging [GO:0030674]; structural molecule activity [GO:0005198]; isopeptide cross-linking via N6-(L-isoglutamyl)-L-lysine [GO:0018153]; keratinization [GO:0031424]; keratinocyte differentiation [GO:0030216]; peptide cross-linking [GO:0018149]; response to UV-B [GO:0010224]	isopeptide cross-linking via N6-(L-isoglutamyl)-L-lysine [GO:0018153]; keratinization [GO:0031424]; keratinocyte differentiation [GO:0030216]; peptide cross-linking [GO:0018149]; response to UV-B [GO:0010224]	protein binding, bridging [GO:0030674]; structural molecule activity [GO:0005198]	cornified envelope [GO:0001533]; cytoplasm [GO:0005737]; extracellular exosome [GO:0070062]								SUBCELLULAR LOCATION: Cytoplasm. Note=Constituent of the scaffolding of the cornified envelope.		REPEAT 153 162 1.; REPEAT 163 172 2.; REPEAT 173 182 3.; REPEAT 183 192 4.; REPEAT 193 202 5.; REPEAT 203 212 6.; REPEAT 213 222 7.; REPEAT 223 232 8.; REPEAT 233 242 9.; REPEAT 243 252 10.; REPEAT 253 262 11.; REPEAT 263 272 12.; REPEAT 273 282 13.; REPEAT 283 292 14.; REPEAT 293 302 15.; REPEAT 303 312 16.; REPEAT 313 322 17.; REPEAT 323 332 18.; REPEAT 333 342 19.; REPEAT 343 352 20.; REPEAT 3…			M13903;AL162596;BC046391;
119	P07814	SYEP_HUMAN	Bifunctional glutamate/proline--tRNA ligase (Bifunctional aminoacyl-tRNA synthetase) (Cell proliferation-inducing gene 32 protein) (Glutamatyl-prolyl-tRNA synthetase) [Includes: Glutamate--tRNA ligase (EC 6.1.1.17) (Glutamyl-tRNA synthetase) (GluRS); Proline--tRNA ligase (EC 6.1.1.15) (Prolyl-tRNA synthetase)]	EPRS GLNS PARS QARS QPRS PIG32	1512	20	6	0.432269	0.0645532	0.683557	0.0899788	3D-structure; ATP-binding; Acetylation; Aminoacyl-tRNA synthetase; Complete proteome; Cytoplasm; Ligase; Multifunctional enzyme; Nucleotide-binding; Phosphoprotein; Polymorphism; Protein biosynthesis; RNA-binding; Reference proteome; Repeat; Translation regulation	FUNCTION: Catalyzes the attachment of the cognate amino acid to the corresponding tRNA in a two-step reaction: the amino acid is first activated by ATP to form a covalent intermediate with AMP and is then transferred to the acceptor end of the cognate tRNA. Component of the GAIT (gamma interferon-activated inhibitor of translation) complex which mediates interferon-gamma-induced transcript-select…		BINDING 211 211 ATP. {ECO:0000250}.; BINDING 398 398 ATP. {ECO:0000250}.		CATALYTIC ACTIVITY: ATP + L-glutamate + tRNA(Glu) = AMP + diphosphate + L-glutamyl-tRNA(Glu).; CATALYTIC ACTIVITY: ATP + L-proline + tRNA(Pro) = AMP + diphosphate + L-prolyl-tRNA(Pro).		P41252	aminoacyl-tRNA synthetase multienzyme complex [GO:0017101]; cytoplasm [GO:0005737]; cytosol [GO:0005829]; GAIT complex [GO:0097452]; membrane [GO:0016020]; ribonucleoprotein complex [GO:0030529]; ATP binding [GO:0005524]; glutamate-tRNA ligase activity [GO:0004818]; GTPase binding [GO:0051020]; proline-tRNA ligase activity [GO:0004827]; RNA stem-loop binding [GO:0035613]; cellular response to int…	cellular response to interferon-gamma [GO:0071346]; gene expression [GO:0010467]; glutamyl-tRNA aminoacylation [GO:0006424]; negative regulation of translation [GO:0017148]; prolyl-tRNA aminoacylation [GO:0006433]; protein complex assembly [GO:0006461]; tRNA aminoacylation for protein translation [GO:0006418]; tRNA modification [GO:0006400]; tRNA processing [GO:0008033]	ATP binding [GO:0005524]; glutamate-tRNA ligase activity [GO:0004818]; GTPase binding [GO:0051020]; proline-tRNA ligase activity [GO:0004827]; RNA stem-loop binding [GO:0035613]	aminoacyl-tRNA synthetase multienzyme complex [GO:0017101]; cytoplasm [GO:0005737]; cytosol [GO:0005829]; GAIT complex [GO:0097452]; membrane [GO:0016020]; ribonucleoprotein complex [GO:0030529]							6.1.1.17; 6.1.1.15	SUBCELLULAR LOCATION: Cytoplasm {ECO:0000305}.	MOTIF 204 214 "HIGH" region.; MOTIF 432 436 "KMSKS" region.			DOMAIN: The WHEP-TRS domain is involved in RNA binding.	CR933648;BC015494;BC034797;BC046156;BC058921;BC126275;BC136465;X54326;AY493416;X07466;
120	P07996	TSP1_HUMAN	Thrombospondin-1	THBS1 TSP TSP1	1170	36	6	0.227646	0.0177096	1.21103	0.158368	3D-structure; Alternative splicing; Calcium; Cell adhesion; Complete proteome; Disulfide bond; EGF-like domain; Endoplasmic reticulum; Glycoprotein; Heparin-binding; Polymorphism; Reference proteome; Repeat; Sarcoplasmic reticulum; Signal; Unfolded protein response	FUNCTION: Adhesive glycoprotein that mediates cell-to-cell and cell-to-matrix interactions. Binds heparin. May play a role in dentinogenesis and/or maintenance of dentin and dental pulp (By similarity). Ligand for CD36 mediating antiangiogenic properties. Plays a role in ER stress response, via its interaction with the activating transcription factor 6 alpha (ATF6) which produces adaptive ER stre…						Q15113; P01137	cell surface [GO:0009986]; endoplasmic reticulum [GO:0005783]; endoplasmic reticulum lumen [GO:0005788]; external side of plasma membrane [GO:0009897]; extracellular exosome [GO:0070062]; extracellular matrix [GO:0031012]; extracellular region [GO:0005576]; extracellular space [GO:0005615]; fibrinogen complex [GO:0005577]; platelet alpha granule [GO:0031091]; platelet alpha granule lumen [GO:0031…	activation of MAPK activity [GO:0000187]; behavioral response to pain [GO:0048266]; blood coagulation [GO:0007596]; cell adhesion [GO:0007155]; cell cycle arrest [GO:0007050]; cell migration [GO:0016477]; cellular protein metabolic process [GO:0044267]; cellular response to heat [GO:0034605]; cellular response to nitric oxide [GO:0071732]; chronic inflammatory response [GO:0002544]; endocardial c…	calcium ion binding [GO:0005509]; collagen V binding [GO:0070052]; fibrinogen binding [GO:0070051]; fibroblast growth factor binding [GO:0017134]; fibronectin binding [GO:0001968]; glycoprotein binding [GO:0001948]; heparin binding [GO:0008201]; identical protein binding [GO:0042802]; integrin binding [GO:0005178]; laminin binding [GO:0043236]; low-density lipoprotein particle binding [GO:0030169…	cell surface [GO:0009986]; endoplasmic reticulum [GO:0005783]; endoplasmic reticulum lumen [GO:0005788]; external side of plasma membrane [GO:0009897]; extracellular exosome [GO:0070062]; extracellular matrix [GO:0031012]; extracellular region [GO:0005576]; extracellular space [GO:0005615]; fibrinogen complex [GO:0005577]; platelet alpha granule [GO:0031091]; platelet alpha granule lumen [GO:0031…		SIGNAL 1 18						SUBCELLULAR LOCATION: Endoplasmic reticulum {ECO:0000250}. Sarcoplasmic reticulum {ECO:0000250}.	MOTIF 926 928 Cell attachment site. {ECO:0000305}.	REPEAT 691 726 TSP type-3 1.; REPEAT 727 762 TSP type-3 2.; REPEAT 763 785 TSP type-3 3.; REPEAT 786 821 TSP type-3 4.; REPEAT 822 844 TSP type-3 5.; REPEAT 845 882 TSP type-3 6.; REPEAT 883 918 TSP type-3 7.; REPEAT 919 954 TSP type-3 8.			X04665;X14787;AK291639;AK304754;AB209912;BC136469;BC136470;M25631;M14326;J04835;M99425;
121	P08519	APOA_HUMAN	Apolipoprotein(a) (Apo(a)) (Lp(a)) (EC 3.4.21.-)	LPA	4548	114	36	0.298546	0.00952757	0.637764	0.00981617	3D-structure; Atherosclerosis; Autocatalytic cleavage; Complete proteome; Disulfide bond; Glycoprotein; Hydrolase; Kringle; Lipid transport; Polymorphism; Protease; Reference proteome; Repeat; Serine protease; Signal; Transport	FUNCTION: Apo(a) is the main constituent of lipoprotein(a) (Lp(a)). It has serine proteinase activity and is able of autoproteolysis. Inhibits tissue-type plasminogen activator 1. Lp(a) may be a ligand for megalin/Gp 330. {ECO:0000269|PubMed:2531657}.	ACT_SITE 4369 4369 Charge relay system.; ACT_SITE 4412 4412 Charge relay system.; ACT_SITE 4498 4498 Charge relay system.					P02749; P02751	extracellular region [GO:0005576]; plasma lipoprotein particle [GO:0034358]; apolipoprotein binding [GO:0034185]; endopeptidase inhibitor activity [GO:0004866]; fibronectin binding [GO:0001968]; heparin binding [GO:0008201]; serine-type endopeptidase activity [GO:0004252]; blood circulation [GO:0008015]; lipid metabolic process [GO:0006629]; lipid transport [GO:0006869]; lipoprotein metabolic pro…	blood circulation [GO:0008015]; lipid metabolic process [GO:0006629]; lipid transport [GO:0006869]; lipoprotein metabolic process [GO:0042157]; negative regulation of endopeptidase activity [GO:0010951]; receptor-mediated endocytosis [GO:0006898]; small molecule metabolic process [GO:0044281]	apolipoprotein binding [GO:0034185]; endopeptidase inhibitor activity [GO:0004866]; fibronectin binding [GO:0001968]; heparin binding [GO:0008201]; serine-type endopeptidase activity [GO:0004252]	extracellular region [GO:0005576]; plasma lipoprotein particle [GO:0034358]		SIGNAL 1 19					3.4.21.-						X06290;AL109933;AL596089;AL596089;AL109933;
122	P0CG12	CTF8A_HUMAN	Chromosome transmission fidelity protein 8 homolog isoform 2 (Decreased expression in renal and prostate cancer protein)	CHTF8 DERPC	524	14	29	0.621701	0.0233355	1.20488	0.0519784	Alternative splicing; Complete proteome; Nucleus; Reference proteome	FUNCTION: Potential tumor suppressor. Inhibits prostate tumor cell growth, when overexpressed. {ECO:0000269|PubMed:12477976}.							extracellular exosome [GO:0070062]; nucleus [GO:0005634]			extracellular exosome [GO:0070062]; nucleus [GO:0005634]								SUBCELLULAR LOCATION: Nucleus {ECO:0000269|PubMed:12477976}.			COMPBIAS 4 524 Pro-rich.; COMPBIAS 101 328 Gly-rich.		AL833902;CH471092;
123	P0CG48	UBC_HUMAN	Polyubiquitin-C [Cleaved into: Ubiquitin]	UBC	685	76	9	0.00299777	0.00070259	0.724625	0.0486882	3D-structure; Complete proteome; Cytoplasm; Direct protein sequencing; Isopeptide bond; Nucleus; Phosphoprotein; Reference proteome; Repeat; Ubl conjugation	FUNCTION: Ubiquitin: Exists either covalently attached to another protein, or free (unanchored). When covalently bound, it is conjugated to target proteins via an isopeptide bond either as a monomer (monoubiquitin), a polymer linked via different Lys residues of the ubiquitin (polyubiquitin chains) or a linear polymer linked via the initiator Met of the ubiquitin (linear polyubiquitin chains). Po…		BINDING 54 54 Activating enzyme.; BINDING 72 72 Activating enzyme.				Q9UNQ0; P25098; Q16186; Q9ULH1; O43150; P54252; Q9HB09-1; P35226; O60566; P06493; Q99062; Q9UER7; P40087; O43583; P48510; Q86Y01; Q15717; Q61088; Q9Y6K9; O88522; Q13887; P06239; P48357-3; Q9UDY8; Q9Y6R4; O43318; Q9NX47; Q00987; P01106; O43639; Q14934; P25963; P09874; P35227; Q9Y253; Q9UNA4; P17252; P55036; P32628; P54727; Q84L31; P61224; Q62921; Q96NR8; Q04206; P04325; P55034; O48726; Q8N488; Q9H…	cytosol [GO:0005829]; endocytic vesicle membrane [GO:0030666]; endosome membrane [GO:0010008]; extracellular exosome [GO:0070062]; extracellular space [GO:0005615]; nucleoplasm [GO:0005654]; nucleus [GO:0005634]; plasma membrane [GO:0005886]; poly(A) RNA binding [GO:0044822]; protease binding [GO:0002020]; activation of MAPK activity [GO:0000187]; activation of MAPKK activity [GO:0000186]; anapha…	activation of MAPK activity [GO:0000187]; activation of MAPKK activity [GO:0000186]; anaphase-promoting complex-dependent proteasomal ubiquitin-dependent protein catabolic process [GO:0031145]; antigen processing and presentation of exogenous peptide antigen via MHC class I [GO:0042590]; antigen processing and presentation of exogenous peptide antigen via MHC class I, TAP-dependent [GO:0002479]; …	poly(A) RNA binding [GO:0044822]; protease binding [GO:0002020]	cytosol [GO:0005829]; endocytic vesicle membrane [GO:0030666]; endosome membrane [GO:0010008]; extracellular exosome [GO:0070062]; extracellular space [GO:0005615]; nucleoplasm [GO:0005654]; nucleus [GO:0005634]; plasma membrane [GO:0005886]			PROPEP 685 685 /FTId=PRO_0000396187.					SUBCELLULAR LOCATION: Ubiquitin: Cytoplasm {ECO:0000250}. Nucleus {ECO:0000250}.					M26880;AB009010;AB089613;BC039193;D63791;AB003730;M17597;
124	P0CI01	SPDE6_HUMAN	Putative speedy protein E6	SPDYE6	402	25	5	2.29855	0.420798	1.28716	0.187362	Complete proteome; Reference proteome																						COMPBIAS 275 363 Arg-rich.
125	P10072	HKR1_HUMAN	Krueppel-related zinc finger protein 1 (Protein HKR1) (Zinc finger protein 875)	HKR1 ZNF875	659	28	14	0.35697	0.0216295	1.09318	0.0598218	Alternative splicing; Complete proteome; DNA-binding; Metal-binding; Nucleus; Polymorphism; Reference proteome; Repeat; Transcription; Transcription regulation; Zinc; Zinc-finger	FUNCTION: May be involved in transcriptional regulation.							nucleus [GO:0005634]; DNA binding [GO:0003677]; metal ion binding [GO:0046872]; multicellular organismal development [GO:0007275]; regulation of transcription, DNA-templated [GO:0006355]; transcription, DNA-templated [GO:0006351]	multicellular organismal development [GO:0007275]; regulation of transcription, DNA-templated [GO:0006355]; transcription, DNA-templated [GO:0006351]	DNA binding [GO:0003677]; metal ion binding [GO:0046872]	nucleus [GO:0005634]								SUBCELLULAR LOCATION: Nucleus {ECO:0000305}.					AB013897;CH471126;BC004513;BC017256;
126	P10073	ZSC22_HUMAN	Zinc finger and SCAN domain-containing protein 22 (Krueppel-related zinc finger protein 2) (Protein HKR2) (Zinc finger protein 50)	ZSCAN22 HKR2 ZNF50	491	28	8	0.376894	0.0345397	0.740432	0.0591171	Complete proteome; DNA-binding; Metal-binding; Nucleus; Reference proteome; Repeat; Transcription; Transcription regulation; Zinc; Zinc-finger	FUNCTION: May be involved in transcriptional regulation.						Q96JS3; Q96AF5; Q6P088; Q96IT1; I3L3J2	nucleus [GO:0005634]; metal ion binding [GO:0046872]; sequence-specific DNA binding [GO:0043565]; transcription factor activity, sequence-specific DNA binding [GO:0003700]; regulation of transcription, DNA-templated [GO:0006355]; transcription, DNA-templated [GO:0006351]	regulation of transcription, DNA-templated [GO:0006355]; transcription, DNA-templated [GO:0006351]	metal ion binding [GO:0046872]; sequence-specific DNA binding [GO:0043565]; transcription factor activity, sequence-specific DNA binding [GO:0003700]	nucleus [GO:0005634]								SUBCELLULAR LOCATION: Nucleus {ECO:0000255|PROSITE-ProRule:PRU00187}.			COMPBIAS 24 28 Poly-Glu.		AK128716;BX537741;BC101630;BC112277;M88360;
127	P10075	GLI4_HUMAN	Zinc finger protein GLI4 (Krueppel-related zinc finger protein 4) (Protein HKR4)	GLI4 HKR4	376	28	7	1.06788	0.0811343	0.927908	0.11476	Complete proteome; DNA-binding; Metal-binding; Nucleus; Phosphoprotein; Polymorphism; Reference proteome; Repeat; Zinc; Zinc-finger								nucleus [GO:0005634]; DNA binding [GO:0003677]; metal ion binding [GO:0046872]; transcription factor activity, sequence-specific DNA binding [GO:0003700]; regulation of transcription, DNA-templated [GO:0006355]	regulation of transcription, DNA-templated [GO:0006355]	DNA binding [GO:0003677]; metal ion binding [GO:0046872]; transcription factor activity, sequence-specific DNA binding [GO:0003700]	nucleus [GO:0005634]								SUBCELLULAR LOCATION: Nucleus {ECO:0000305}.					BC014165;M20678;
128	P10163	PRB4_HUMAN	Basic salivary proline-rich protein 4 (Salivary proline-rich protein Po) (Parotid o protein) (Salivary proline-rich protein II-1) [Cleaved into: Protein N1; Glycosylated protein A; Peptide P-D (Proline-rich peptide IB-5)]	PRB4	310	21	10	1.19756	0.0960403	1.03063	0.062646	Complete proteome; Direct protein sequencing; Glycoprotein; Polymorphism; Pyrrolidone carboxylic acid; Reference proteome; Repeat; Secreted; Signal								extracellular region [GO:0005576]			extracellular region [GO:0005576]	PEPTIDE 17 39 Protein N1. /FTId=PRO_0000022103.	SIGNAL 1 16 {ECO:0000269|PubMed:8373986}.						SUBCELLULAR LOCATION: Secreted.		REPEAT 35 55 1.; REPEAT 56 76 2.; REPEAT 77 97 3.; REPEAT 98 118 4.; REPEAT 119 139 5.; REPEAT 140 160 6.; REPEAT 161 181 7.; REPEAT 182 202 8.; REPEAT 203 223 9.; REPEAT 224 234 10; truncated.			K03207;X07882;X07715;BC130386;S80916;X07704;
129	P10412	H14_HUMAN	Histone H1.4 (Histone H1b) (Histone H1s-4)	HIST1H1E H1F4	219	5	25	1.06556	0.0816821	2.09933	0.186681	3D-structure; Acetylation; Chromosome; Citrullination; Complete proteome; DNA-binding; Direct protein sequencing; Methylation; Nucleus; Phosphoprotein; Polymorphism; Reference proteome	FUNCTION: Histone H1 protein binds to linker DNA between nucleosomes forming the macromolecular structure known as the chromatin fiber. Histones H1 are necessary for the condensation of nucleosome chains into higher-order structured fibers. Acts also as a regulator of individual gene transcription through chromatin remodeling, nucleosome spacing and DNA methylation (By similarity). {ECO:0000250}.						Q9Y468; P16333	extracellular exosome [GO:0070062]; nuclear heterochromatin [GO:0005720]; nucleosome [GO:0000786]; nucleus [GO:0005634]; chromatin DNA binding [GO:0031490]; poly(A) RNA binding [GO:0044822]; negative regulation of transcription from RNA polymerase II promoter [GO:0000122]; nucleosome assembly [GO:0006334]; nucleosome positioning [GO:0016584]	negative regulation of transcription from RNA polymerase II promoter [GO:0000122]; nucleosome assembly [GO:0006334]; nucleosome positioning [GO:0016584]	chromatin DNA binding [GO:0031490]; poly(A) RNA binding [GO:0044822]	extracellular exosome [GO:0070062]; nuclear heterochromatin [GO:0005720]; nucleosome [GO:0000786]; nucleus [GO:0005634]								SUBCELLULAR LOCATION: Nucleus. Chromosome. Note=Mainly localizes in heterochromatin. Dysplays a punctuate staining pattern in the nucleus.				DOMAIN: The C-terminal domain is required for high-affinity binding to chromatin. {ECO:0000250}.	M60748;AF531302;AL353759;BC096168;BC096169;BC099632;
130	P11055	MYH3_HUMAN	Myosin-3 (Muscle embryonic myosin heavy chain) (Myosin heavy chain 3) (Myosin heavy chain, fast skeletal muscle, embryonic) (SMHCE)	MYH3	1940	28	6	0.857545	0.12937	0.731471	0.0796436	ATP-binding; Actin-binding; Calmodulin-binding; Coiled coil; Complete proteome; Cytoplasm; Disease mutation; Methylation; Motor protein; Muscle protein; Myosin; Nucleotide-binding; Polymorphism; Reference proteome; Thick filament	FUNCTION: Muscle contraction.					DISEASE: Arthrogryposis, distal, 2A (DA2A) [MIM:193700]: A form of distal arthrogryposis, a disease characterized by congenital joint contractures that mainly involve two or more distal parts of the limbs, in the absence of a primary neurological or muscle disease. DA2A is characterized by contractures of the hands and feet, oropharyngeal abnormalities, scoliosis, and a distinctive face that incl…		cytosol [GO:0005829]; extracellular exosome [GO:0070062]; muscle myosin complex [GO:0005859]; myosin filament [GO:0032982]; sarcomere [GO:0030017]; actin filament binding [GO:0051015]; ATP binding [GO:0005524]; ATPase activity, coupled [GO:0042623]; calmodulin binding [GO:0005516]; microfilament motor activity [GO:0000146]; actin filament-based movement [GO:0030048]; ATP metabolic process [GO:004…	actin filament-based movement [GO:0030048]; ATP metabolic process [GO:0046034]; embryonic limb morphogenesis [GO:0030326]; face morphogenesis [GO:0060325]; muscle filament sliding [GO:0030049]; muscle organ development [GO:0007517]; sarcomere organization [GO:0045214]; skeletal muscle contraction [GO:0003009]	actin filament binding [GO:0051015]; ATPase activity, coupled [GO:0042623]; ATP binding [GO:0005524]; calmodulin binding [GO:0005516]; microfilament motor activity [GO:0000146]	cytosol [GO:0005829]; extracellular exosome [GO:0070062]; muscle myosin complex [GO:0005859]; myosin filament [GO:0032982]; sarcomere [GO:0030017]								SUBCELLULAR LOCATION: Cytoplasm, myofibril. Note=Thick filaments of the myofibrils.				DOMAIN: The rodlike tail sequence is highly repetitive, showing cycles of a 28-residue repeat pattern composed of 4 heptapeptides, characteristic for alpha-helical coiled coils.; DOMAIN: Each myosin heavy chain can be split into 1 light meromyosin (LMM) and 1 heavy meromyosin (HMM). It can later be split further into 2 globular subfragments (S1) and 1 rod-shaped subfragment (S2).	X13988;X13100;X51593;X15696;
131	P11387	TOP1_HUMAN	DNA topoisomerase 1 (EC 5.99.1.2) (DNA topoisomerase I)	TOP1	765	4	37	1.45794	0.101218	2.62374	0.145277	3D-structure; Acetylation; Biological rhythms; Chromosomal rearrangement; Complete proteome; DNA-binding; Direct protein sequencing; Host-virus interaction; Isomerase; Isopeptide bond; Nucleus; Phosphoprotein; Polymorphism; Proto-oncogene; Reference proteome; Topoisomerase; Ubl conjugation	FUNCTION: Releases the supercoiling and torsional tension of DNA introduced during the DNA replication and transcription by transiently cleaving and rejoining one strand of the DNA duplex. Introduces a single-strand break via transesterification at a target site in duplex DNA. The scissile phosphodiester is attacked by the catalytic tyrosine of the enzyme, resulting in the formation of a DNA-(3'-…	ACT_SITE 723 723 O-(3'-phospho-DNA)-tyrosine intermediate. {ECO:0000255|PROSITE-ProRule:PRU10130, ECO:0000269|PubMed:10841763, ECO:0000269|PubMed:12426403, ECO:0000269|PubMed:12533542, ECO:0000269|PubMed:15165849, ECO:0000269|PubMed:15801827, ECO:0000269|PubMed:16033260, ECO:0000269|PubMed:9488644}.			CATALYTIC ACTIVITY: ATP-independent breakage of single-stranded DNA, followed by passage and rejoining. {ECO:0000255|PROSITE-ProRule:PRU10130, ECO:0000269|PubMed:14594810, ECO:0000269|PubMed:16033260, ECO:0000269|PubMed:2833744}.	DISEASE: Note=A chromosomal aberration involving TOP1 is found in a form of therapy-related myelodysplastic syndrome. Translocation t(11;20)(p15;q11) with NUP98.	P00519; P01106; Q99801	cytoplasmic mRNA processing body [GO:0000932]; nucleolus [GO:0005730]; nucleoplasm [GO:0005654]; nucleus [GO:0005634]; perikaryon [GO:0043204]; replication fork protection complex [GO:0031298]; chromatin binding [GO:0003682]; core promoter sequence-specific DNA binding [GO:0001046]; DNA binding [GO:0003677]; DNA topoisomerase type I activity [GO:0003917]; DNA topoisomerase type II (ATP-hydrolyzin…	chromatin remodeling [GO:0006338]; chromosome segregation [GO:0007059]; circadian regulation of gene expression [GO:0032922]; circadian rhythm [GO:0007623]; DNA replication [GO:0006260]; DNA topological change [GO:0006265]; embryonic cleavage [GO:0040016]; phosphorylation [GO:0016310]; programmed cell death [GO:0012501]; response to drug [GO:0042493]; viral process [GO:0016032]	chromatin binding [GO:0003682]; core promoter sequence-specific DNA binding [GO:0001046]; DNA binding [GO:0003677]; DNA topoisomerase type I activity [GO:0003917]; DNA topoisomerase type II (ATP-hydrolyzing) activity [GO:0003918]; poly(A) RNA binding [GO:0044822]	cytoplasmic mRNA processing body [GO:0000932]; nucleolus [GO:0005730]; nucleoplasm [GO:0005654]; nucleus [GO:0005634]; perikaryon [GO:0043204]; replication fork protection complex [GO:0031298]							5.99.1.2	SUBCELLULAR LOCATION: Nucleus, nucleolus {ECO:0000269|PubMed:12149243}. Nucleus, nucleoplasm {ECO:0000269|PubMed:12149243}. Note=Diffuse nuclear localization with some enrichment in nucleoli. On CPT treatment, cleared from nucleoli into nucleoplasm. Sumolyated forms found in both nucleoplasm and nucleoli.			COMPBIAS 23 204 Lys-rich.		J03250;M60706;M60688;M60689;M60690;M60691;M60692;M60693;M60694;M60695;M60696;M60697;M60698;M60699;M60700;M60701;M60702;M60703;M60704;M60705;AK292943;AL035652;AL022394;AL022394;AL035652;CH471077;CH471077;X52601;U07804;U07806;X16479;M27913;
132	P12035	K2C3_HUMAN	Keratin, type II cytoskeletal 3 (65 kDa cytokeratin) (Cytokeratin-3) (CK-3) (Keratin-3) (K3) (Type-II keratin Kb3)	KRT3	628	6	26	0.471208	0.0284034	1.55122	0.0774196	Coiled coil; Complete proteome; Corneal dystrophy; Disease mutation; Intermediate filament; Keratin; Methylation; Phosphoprotein; Polymorphism; Reference proteome						DISEASE: Corneal dystrophy, Meesmann (MECD) [MIM:122100]: An autosomal dominant corneal disease characterized by fragility of the anterior corneal epithelium. Patients are usually asymptomatic until adulthood when rupture of the corneal microcysts may cause erosions, producing clinical symptoms such as photophobia, contact lens intolerance and intermittent diminution of visual acuity. Rarely, sub…		extracellular exosome [GO:0070062]; intermediate filament [GO:0005882]; keratin filament [GO:0045095]; structural molecule activity [GO:0005198]; epithelial cell differentiation [GO:0030855]; intermediate filament cytoskeleton organization [GO:0045104]	epithelial cell differentiation [GO:0030855]; intermediate filament cytoskeleton organization [GO:0045104]	structural molecule activity [GO:0005198]	extracellular exosome [GO:0070062]; intermediate filament [GO:0005882]; keratin filament [GO:0045095]											COMPBIAS 10 169 Gly-rich.; COMPBIAS 536 612 Gly-rich.		X05418;X05419;X05420;X05420;X05420;X05421;AJ628418;
133	P12036	NFH_HUMAN	Neurofilament heavy polypeptide (NF-H) (200 kDa neurofilament protein) (Neurofilament triplet H protein)	NEFH KIAA0845 NFH	1026	14	28	0.347593	0.0134613	1.23762	0.0424511	Alternative splicing; Amyotrophic lateral sclerosis; Coiled coil; Complete proteome; Disease mutation; Intermediate filament; Neurodegeneration; Phosphoprotein; Polymorphism; Reference proteome; Repeat	FUNCTION: Neurofilaments usually contain three intermediate filament proteins: L, M, and H which are involved in the maintenance of neuronal caliber. NF-H has an important function in mature axons that is not subserved by the two smaller NF proteins.					DISEASE: Amyotrophic lateral sclerosis (ALS) [MIM:105400]: A neurodegenerative disorder affecting upper motor neurons in the brain and lower motor neurons in the brain stem and spinal cord, resulting in fatal paralysis. Sensory abnormalities are absent. The pathologic hallmarks of the disease include pallor of the corticospinal tract due to loss of motor neurons, presence of ubiquitin-positive in…		axon [GO:0030424]; cytoplasm [GO:0005737]; mitochondrion [GO:0005739]; myelin sheath [GO:0043209]; neurofibrillary tangle [GO:0097418]; neurofilament [GO:0005883]; neuronal postsynaptic density [GO:0097481]; nucleus [GO:0005634]; perikaryon [GO:0043204]; dynein binding [GO:0045502]; kinesin binding [GO:0019894]; microtubule binding [GO:0008017]; protein binding, bridging [GO:0030674]; protein kin…	axon development [GO:0061564]; axonogenesis [GO:0007409]; axon regeneration [GO:0031103]; cell projection assembly [GO:0030031]; cellular response to estradiol stimulus [GO:0071392]; cellular response to oxidative stress [GO:0034599]; cerebral cortex development [GO:0021987]; hippocampus development [GO:0021766]; microtubule cytoskeleton organization [GO:0000226]; neurofilament bundle assembly [G…	dynein binding [GO:0045502]; kinesin binding [GO:0019894]; microtubule binding [GO:0008017]; protein binding, bridging [GO:0030674]; protein kinase binding [GO:0019901]; structural constituent of cytoskeleton [GO:0005200]; structural molecule activity [GO:0005198]; toxic substance binding [GO:0015643]	axon [GO:0030424]; cytoplasm [GO:0005737]; mitochondrion [GO:0005739]; myelin sheath [GO:0043209]; neurofibrillary tangle [GO:0097418]; neurofilament [GO:0005883]; neuronal postsynaptic density [GO:0097481]; nucleus [GO:0005634]; perikaryon [GO:0043204]										REPEAT 525 530 1.; REPEAT 531 536 2.; REPEAT 539 544 3.; REPEAT 545 550 4.; REPEAT 559 564 5.; REPEAT 573 578 6.; REPEAT 579 584 7.; REPEAT 593 598 8.; REPEAT 599 604 9.; REPEAT 613 618 10.; REPEAT 627 632 11.; REPEAT 633 638 12.; REPEAT 647 652 13.; REPEAT 653 658 14.; REPEAT 667 672 15.; REPEAT 673 678 16.; REPEAT 681 686 17.; REPEAT 687 692 18.; REPEAT 695 700 19.; REPEAT 701 706 20.; REPEAT 7…			X15306;X15307;X15308;X15309;AF203032;AB020652;AK302660;BC008648;BC073969;
134	P12109	CO6A1_HUMAN	Collagen alpha-1(VI) chain	COL6A1	1028	21	12	0.516315	0.0355973	1.09085	0.08722	Cell adhesion; Collagen; Complete proteome; Direct protein sequencing; Disease mutation; Extracellular matrix; Glycoprotein; Hydroxylation; Polymorphism; Reference proteome; Repeat; Secreted; Signal	FUNCTION: Collagen VI acts as a cell-binding protein.					DISEASE: Bethlem myopathy 1 (BTHLM1) [MIM:158810]: A benign proximal myopathy characterized by early childhood onset and joint contractures most frequently affecting the elbows and ankles. {ECO:0000269|PubMed:11865138, ECO:0000269|PubMed:15689448, ECO:0000269|PubMed:15955946, ECO:0000269|PubMed:8782832}. Note=The disease is caused by mutations affecting the gene represented in this entry.; DISEAS…		collagen type VI trimer [GO:0005589]; endoplasmic reticulum lumen [GO:0005788]; extracellular exosome [GO:0070062]; extracellular matrix [GO:0031012]; extracellular region [GO:0005576]; lysosomal membrane [GO:0005765]; membrane [GO:0016020]; protein complex [GO:0043234]; sarcolemma [GO:0042383]; platelet-derived growth factor binding [GO:0048407]; axon guidance [GO:0007411]; cell adhesion [GO:000…	axon guidance [GO:0007411]; cell adhesion [GO:0007155]; cellular response to amino acid stimulus [GO:0071230]; collagen catabolic process [GO:0030574]; endodermal cell differentiation [GO:0035987]; extracellular matrix disassembly [GO:0022617]; extracellular matrix organization [GO:0030198]; osteoblast differentiation [GO:0001649]; protein heterotrimerization [GO:0070208]	platelet-derived growth factor binding [GO:0048407]	collagen type VI trimer [GO:0005589]; endoplasmic reticulum lumen [GO:0005788]; extracellular exosome [GO:0070062]; extracellular matrix [GO:0031012]; extracellular region [GO:0005576]; lysosomal membrane [GO:0005765]; membrane [GO:0016020]; protein complex [GO:0043234]; sarcolemma [GO:0042383]		SIGNAL 1 19						SUBCELLULAR LOCATION: Secreted, extracellular space, extracellular matrix {ECO:0000250}.	MOTIF 262 264 Cell attachment site.; MOTIF 442 444 Cell attachment site.; MOTIF 478 480 Cell attachment site.				X15879;X15880;BC005159;BC052575;X99109;X99135;X99136;S75420;S75385;S75388;S75390;S75392;S75394;S75396;S75398;S75400;S75402;S75404;S75406;S75408;S75410;S75412;S75414;S75416;S75418;X06194;M27447;
135	P12110	CO6A2_HUMAN	Collagen alpha-2(VI) chain	COL6A2	1019	18	14	0.601242	0.0277688	1.12861	0.0859805	Alternative splicing; Cell adhesion; Collagen; Complete proteome; Direct protein sequencing; Disease mutation; Extracellular matrix; Glycoprotein; Hydroxylation; Membrane; Phosphoprotein; Polymorphism; Reference proteome; Repeat; Secreted; Signal	FUNCTION: Collagen VI acts as a cell-binding protein.					DISEASE: Bethlem myopathy 1 (BTHLM1) [MIM:158810]: A benign proximal myopathy characterized by early childhood onset and joint contractures most frequently affecting the elbows and ankles. {ECO:0000269|PubMed:11865138, ECO:0000269|PubMed:15689448, ECO:0000269|PubMed:17886299, ECO:0000269|PubMed:8782832}. Note=The disease is caused by mutations affecting the gene represented in this entry.; DISEAS…	Q9NRI5	collagen trimer [GO:0005581]; endoplasmic reticulum lumen [GO:0005788]; extracellular exosome [GO:0070062]; extracellular matrix [GO:0031012]; extracellular region [GO:0005576]; extracellular space [GO:0005615]; extracellular vesicle [GO:1903561]; protein complex [GO:0043234]; proteinaceous extracellular matrix [GO:0005578]; sarcolemma [GO:0042383]; axon guidance [GO:0007411]; cell adhesion [GO:0…	axon guidance [GO:0007411]; cell adhesion [GO:0007155]; collagen catabolic process [GO:0030574]; extracellular matrix disassembly [GO:0022617]; extracellular matrix organization [GO:0030198]; protein heterotrimerization [GO:0070208]; response to glucose [GO:0009749]		collagen trimer [GO:0005581]; endoplasmic reticulum lumen [GO:0005788]; extracellular exosome [GO:0070062]; extracellular matrix [GO:0031012]; extracellular region [GO:0005576]; extracellular space [GO:0005615]; extracellular vesicle [GO:1903561]; proteinaceous extracellular matrix [GO:0005578]; protein complex [GO:0043234]; sarcolemma [GO:0042383]		SIGNAL 1 20 {ECO:0000255}.						SUBCELLULAR LOCATION: Secreted, extracellular space, extracellular matrix {ECO:0000269|PubMed:8305732}. Membrane {ECO:0000269|PubMed:8305732}; Peripheral membrane protein {ECO:0000269|PubMed:8305732}. Note=Recruited on membranes by CSPG4.	MOTIF 366 368 Cell attachment site. {ECO:0000255}.; MOTIF 426 428 Cell attachment site. {ECO:0000255}.; MOTIF 489 491 Cell attachment site. {ECO:0000255}.; MOTIF 498 500 Cell attachment site. {ECO:0000255}.; MOTIF 539 541 Cell attachment site. {ECO:0000255}.				AY029208;BC065509;X15977;X06195;S75462;S75425;S75428;S75430;S75432;S75434;S75436;S75438;S75440;S75442;S75444;S75446;S75448;S75450;S75452;S75454;S75456;S75458;S75460;M34572;M34571;M34572;M34571;M34573;M34571;M34570;AL096746;
136	P13489	RINI_HUMAN	Ribonuclease inhibitor (Placental ribonuclease inhibitor) (Placental RNase inhibitor) (Ribonuclease/angiogenin inhibitor 1) (RAI)	RNH1 PRI RNH	461	57	5	0.937292	0.0632173	0.765386	0.0325217	3D-structure; Acetylation; Complete proteome; Cytoplasm; Direct protein sequencing; Leucine-rich repeat; Phosphoprotein; Polymorphism; Reference proteome; Repeat	FUNCTION: Ribonuclease inhibitor which inhibits RNASE1, RNASE2 and ANG. May play a role in redox homeostasis. {ECO:0000269|PubMed:12578357, ECO:0000269|PubMed:14515218, ECO:0000269|PubMed:17292889}.						P03950; P07998; P61823; O00560	angiogenin-PRI complex [GO:0032311]; cytoplasm [GO:0005737]; extracellular exosome [GO:0070062]; nucleoplasm [GO:0005654]; ribonuclease inhibitor activity [GO:0008428]; mRNA catabolic process [GO:0006402]; negative regulation of catalytic activity [GO:0043086]; regulation of angiogenesis [GO:0045765]	mRNA catabolic process [GO:0006402]; negative regulation of catalytic activity [GO:0043086]; regulation of angiogenesis [GO:0045765]	ribonuclease inhibitor activity [GO:0008428]	angiogenin-PRI complex [GO:0032311]; cytoplasm [GO:0005737]; extracellular exosome [GO:0070062]; nucleoplasm [GO:0005654]								SUBCELLULAR LOCATION: Cytoplasm.		REPEAT 20 48 LRR 1.; REPEAT 49 76 LRR 2.; REPEAT 77 105 LRR 3.; REPEAT 106 133 LRR 4.; REPEAT 134 162 LRR 5.; REPEAT 163 190 LRR 6.; REPEAT 191 219 LRR 7.; REPEAT 220 247 LRR 8.; REPEAT 248 276 LRR 9.; REPEAT 277 304 LRR 10.; REPEAT 305 333 LRR 11.; REPEAT 334 361 LRR 12.; REPEAT 362 390 LRR 13.; REPEAT 391 418 LRR 14.; REPEAT 419 447 LRR 15.		DOMAIN: The LRR domain forms a horseshoe-shaped structure that interacts tightly with target RNases via a large protein interaction surface on its interior side. {ECO:0000269|PubMed:15755456, ECO:0000269|PubMed:17350650, ECO:0000269|PubMed:9311977}.	M22414;M36717;X13973;AY071904;AL161967;BC000677;BC003506;BC011186;BC011500;BC014629;BC024037;BC047730;
137	P13533	MYH6_HUMAN	Myosin-6 (Myosin heavy chain 6) (Myosin heavy chain, cardiac muscle alpha isoform) (MyHC-alpha)	MYH6 MYHCA	1939	28	10	1.27933	0.0782234	1.15064	0.0735972	ATP-binding; Actin-binding; Atrial septal defect; Calmodulin-binding; Cardiomyopathy; Coiled coil; Complete proteome; Cytoplasm; Disease mutation; Isopeptide bond; Methylation; Motor protein; Muscle protein; Myosin; Nucleotide-binding; Phosphoprotein; Polymorphism; Reference proteome; Thick filament; Ubl conjugation	FUNCTION: Muscle contraction.					DISEASE: Atrial septal defect 3 (ASD3) [MIM:614089]: A congenital heart malformation characterized by incomplete closure of the wall between the atria resulting in blood flow from the left to the right atria. {ECO:0000269|PubMed:15735645}. Note=The disease is caused by mutations affecting the gene represented in this entry.; DISEASE: Cardiomyopathy, familial hypertrophic 14 (CMH14) [MIM:613251]: …		cytosol [GO:0005829]; muscle myosin complex [GO:0005859]; myofibril [GO:0030016]; myosin complex [GO:0016459]; myosin filament [GO:0032982]; sarcomere [GO:0030017]; stress fiber [GO:0001725]; Z disc [GO:0030018]; actin-dependent ATPase activity [GO:0030898]; ATP binding [GO:0005524]; ATPase activity [GO:0016887]; microfilament motor activity [GO:0000146]; protein kinase binding [GO:0019901]; adul…	adult heart development [GO:0007512]; ATP metabolic process [GO:0046034]; atrial cardiac muscle tissue morphogenesis [GO:0055009]; BMP signaling pathway [GO:0030509]; canonical Wnt signaling pathway [GO:0060070]; cardiac muscle contraction [GO:0060048]; cardiac muscle fiber development [GO:0048739]; in utero embryonic development [GO:0001701]; muscle contraction [GO:0006936]; muscle filament slid…	actin-dependent ATPase activity [GO:0030898]; ATPase activity [GO:0016887]; ATP binding [GO:0005524]; microfilament motor activity [GO:0000146]; protein kinase binding [GO:0019901]	cytosol [GO:0005829]; muscle myosin complex [GO:0005859]; myofibril [GO:0030016]; myosin complex [GO:0016459]; myosin filament [GO:0032982]; sarcomere [GO:0030017]; stress fiber [GO:0001725]; Z disc [GO:0030018]								SUBCELLULAR LOCATION: Cytoplasm, myofibril. Note=Thick filaments of the myofibrils.				DOMAIN: The rodlike tail sequence is highly repetitive, showing cycles of a 28-residue repeat pattern composed of 4 heptapeptides, characteristic for alpha-helical coiled coils.; DOMAIN: Each myosin heavy chain can be split into 1 light meromyosin (LMM) and 1 heavy meromyosin (HMM). It can later be split further into 2 globular subfragments (S1) and 1 rod-shaped subfragment (S2).	D00943;Z20656;GU324919;CH471078;BC132667;M25140;M25162;M25142;M25141;X05632;M21664;
138	P13645	K1C10_HUMAN	Keratin, type I cytoskeletal 10 (Cytokeratin-10) (CK-10) (Keratin-10) (K10)	KRT10 KPP	584	5	42	1.32196	0.073906	1.70055	0.0721393	3D-structure; Coiled coil; Complete proteome; Direct protein sequencing; Disease mutation; Ichthyosis; Intermediate filament; Keratin; Phosphoprotein; Polymorphism; Reference proteome						DISEASE: Epidermolytic hyperkeratosis (EHK) [MIM:113800]: An autosomal dominant skin disorder characterized by widespread blistering and an ichthyotic erythroderma at birth that persist into adulthood. Histologically there is a diffuse epidermolytic degeneration in the lower spinous layer of the epidermis. Within a few weeks from birth, erythroderma and blister formation diminish and hyperkeratos…		cytoplasm [GO:0005737]; extracellular exosome [GO:0070062]; extracellular space [GO:0005615]; intermediate filament [GO:0005882]; keratin filament [GO:0045095]; membrane [GO:0016020]; nucleus [GO:0005634]; structural constituent of epidermis [GO:0030280]; cellular response to calcium ion [GO:0071277]; keratinocyte differentiation [GO:0030216]	cellular response to calcium ion [GO:0071277]; keratinocyte differentiation [GO:0030216]	structural constituent of epidermis [GO:0030280]	cytoplasm [GO:0005737]; extracellular exosome [GO:0070062]; extracellular space [GO:0005615]; intermediate filament [GO:0005882]; keratin filament [GO:0045095]; membrane [GO:0016020]; nucleus [GO:0005634]											COMPBIAS 17 575 Gly-rich.; COMPBIAS 477 579 Ser-rich.		J04029;X14487;BC034697;M19156;L20218;L20219;M77663;
139	P13646	K1C13_HUMAN	Keratin, type I cytoskeletal 13 (Cytokeratin-13) (CK-13) (Keratin-13) (K13)	KRT13	458	4	16	0.714916	0.11185	1.92104	0.205197	Alternative splicing; Coiled coil; Complete proteome; Direct protein sequencing; Disease mutation; Glycoprotein; Intermediate filament; Keratin; Phosphoprotein; Polymorphism; Reference proteome						DISEASE: White sponge nevus 2 (WSN2) [MIM:615785]: A rare disorder characterized by the presence of soft, white, and spongy plaques in the oral mucosa. The characteristic histopathologic features are epithelial thickening, parakeratosis, and vacuolization of the suprabasal layer of oral epithelial keratinocytes. Less frequently the mucous membranes of the nose, esophagus, genitalia and rectum are…		extracellular exosome [GO:0070062]; intermediate filament cytoskeleton [GO:0045111]; keratin filament [GO:0045095]; nucleus [GO:0005634]; structural molecule activity [GO:0005198]; cellular response to retinoic acid [GO:0071300]; cytoskeleton organization [GO:0007010]; response to radiation [GO:0009314]; tongue morphogenesis [GO:0043587]	cellular response to retinoic acid [GO:0071300]; cytoskeleton organization [GO:0007010]; response to radiation [GO:0009314]; tongue morphogenesis [GO:0043587]	structural molecule activity [GO:0005198]	extracellular exosome [GO:0070062]; intermediate filament cytoskeleton [GO:0045111]; keratin filament [GO:0045095]; nucleus [GO:0005634]											COMPBIAS 13 102 Gly-rich.		X14640;X52426;AF049259;AK092276;AK223051;AK223077;BC002661;BC077718;
140	P13647	K2C5_HUMAN	Keratin, type II cytoskeletal 5 (58 kDa cytokeratin) (Cytokeratin-5) (CK-5) (Keratin-5) (K5) (Type-II keratin Kb5)	KRT5	590	4	30	0.77285	0.0509462	2.23474	0.116699	3D-structure; Coiled coil; Complete proteome; Disease mutation; Epidermolysis bullosa; Intermediate filament; Keratin; Phosphoprotein; Polymorphism; Reference proteome						DISEASE: Epidermolysis bullosa simplex, Dowling-Meara type (DM-EBS) [MIM:131760]: A severe form of intraepidermal epidermolysis bullosa characterized by generalized herpetiform blistering, milia formation, dystrophic nails, and mucous membrane involvement. {ECO:0000269|PubMed:10730767, ECO:0000269|PubMed:12655565, ECO:0000269|PubMed:1372711, ECO:0000269|PubMed:16786515, ECO:0000269|PubMed:1688216…	P18054; Q9BVG8; P19012; Q15323; O76015; Q6A162; Q13835-2	cytoplasm [GO:0005737]; cytosol [GO:0005829]; extracellular exosome [GO:0070062]; intermediate filament [GO:0005882]; keratin filament [GO:0045095]; membrane [GO:0016020]; mitochondrion [GO:0005739]; nucleus [GO:0005634]; plasma membrane [GO:0005886]; scaffold protein binding [GO:0097110]; structural constituent of cytoskeleton [GO:0005200]; cell junction assembly [GO:0034329]; epidermis developm…	cell junction assembly [GO:0034329]; epidermis development [GO:0008544]; hemidesmosome assembly [GO:0031581]	scaffold protein binding [GO:0097110]; structural constituent of cytoskeleton [GO:0005200]	cytoplasm [GO:0005737]; cytosol [GO:0005829]; extracellular exosome [GO:0070062]; intermediate filament [GO:0005882]; keratin filament [GO:0045095]; membrane [GO:0016020]; mitochondrion [GO:0005739]; nucleus [GO:0005634]; plasma membrane [GO:0005886]											COMPBIAS 39 139 Gly-rich.; COMPBIAS 528 590 Ser-rich.		M21389;AF274874;BC024292;BC042132;BC071906;M19723;AY373434;
141	P13682	ZNF35_HUMAN	Zinc finger protein 35 (Zinc finger protein HF.10)	ZNF35	527	28	10	0.248527	0.0162379	1.05458	0.0787068	Complete proteome; DNA-binding; Metal-binding; Nucleus; Reference proteome; Repeat; Transcription; Transcription regulation; Zinc; Zinc-finger	FUNCTION: May be involved in transcriptional regulation. Involved in cell differentiation and/or proliferation.							cell [GO:0005623]; nucleus [GO:0005634]; perinuclear region of cytoplasm [GO:0048471]; DNA binding [GO:0003677]; metal ion binding [GO:0046872]; sequence-specific DNA binding [GO:0043565]; transcription factor activity, sequence-specific DNA binding [GO:0003700]; cellular response to retinoic acid [GO:0071300]; regulation of transcription, DNA-templated [GO:0006355]; spermatogenesis [GO:0007283];…	cellular response to retinoic acid [GO:0071300]; regulation of transcription, DNA-templated [GO:0006355]; spermatogenesis [GO:0007283]; transcription, DNA-templated [GO:0006351]	DNA binding [GO:0003677]; metal ion binding [GO:0046872]; sequence-specific DNA binding [GO:0043565]; transcription factor activity, sequence-specific DNA binding [GO:0003700]	cell [GO:0005623]; nucleus [GO:0005634]; perinuclear region of cytoplasm [GO:0048471]								SUBCELLULAR LOCATION: Nucleus {ECO:0000305}.			COMPBIAS 22 27 Poly-Glu.		X07289;L35269;M76702;M76703;AK314821;BC013597;BT006962;
142	P15502	ELN_HUMAN	Elastin (Tropoelastin)	ELN	786	6	19	0.287654	0.0266276	1.45255	0.114849	Alternative splicing; Complete proteome; Disulfide bond; Extracellular matrix; Hydroxylation; Polymorphism; Reference proteome; Repeat; Secreted; Signal; Williams-Beuren syndrome	FUNCTION: Major structural protein of tissues such as aorta and nuchal ligament, which must expand rapidly and recover completely. Molecular determinant of the late arterial morphogenesis, stabilizing arterial structure by regulating proliferation and organization of vascular smooth muscle (By similarity). {ECO:0000250|UniProtKB:P54320}.					DISEASE: Cutis laxa, autosomal dominant, 1 (ADCL1) [MIM:123700]: A connective tissue disorder characterized by loose, hyperextensible skin with decreased resilience and elasticity leading to a premature aged appearance. Face, hands, feet, joints, and torso may be differentially affected. Additional variable clinical features are gastrointestinal diverticula, hernia, and genital prolapse. Rare man…	O95967; Q9UBX5; P28300	elastic fiber [GO:0071953]; extracellular region [GO:0005576]; proteinaceous extracellular matrix [GO:0005578]; extracellular matrix structural constituent [GO:0005201]; blood circulation [GO:0008015]; cell proliferation [GO:0008283]; extracellular matrix disassembly [GO:0022617]; extracellular matrix organization [GO:0030198]; organ morphogenesis [GO:0009887]; respiratory gaseous exchange [GO:00…	blood circulation [GO:0008015]; cell proliferation [GO:0008283]; extracellular matrix disassembly [GO:0022617]; extracellular matrix organization [GO:0030198]; organ morphogenesis [GO:0009887]; respiratory gaseous exchange [GO:0007585]	extracellular matrix structural constituent [GO:0005201]	elastic fiber [GO:0071953]; extracellular region [GO:0005576]; proteinaceous extracellular matrix [GO:0005578]		SIGNAL 1 26 {ECO:0000250}.						SUBCELLULAR LOCATION: Secreted, extracellular space, extracellular matrix {ECO:0000269|PubMed:17035250}. Note=Extracellular matrix of elastic fibers. {ECO:0000269|PubMed:17035250}.			COMPBIAS 97 102 Poly-Ala.; COMPBIAS 236 742 Ala-rich.		M17282;M16983;M17265;M17266;M17267;M17268;M17271;M17272;M17273;M17275;M17276;M17277;M17278;M17279;M17281;M17282;M16983;M17265;M17266;M17267;M17268;M17270;M17271;M17272;M17273;M17275;M17276;M17277;M17278;M17279;M17280;M17281;M17282;M16983;M17265;M17266;M17267;M17268;M17270;M17271;M17272;M17273;M17274;M17275;M17276;M17277;M17278;M17279;M17280;M17281;M36860;AK095990;AK122731;BX537939;BX538199;AC0050…
143	P15621	ZNF44_HUMAN	Zinc finger protein 44 (Gonadotropin-inducible ovary transcription repressor 2) (GIOT-2) (Zinc finger protein 55) (Zinc finger protein 58) (Zinc finger protein KOX7)	ZNF44 GIOT2 KOX7 ZNF55 ZNF58	663	28	16	0.579669	0.0236556	1.03822	0.0641563	Alternative splicing; Complete proteome; DNA-binding; Metal-binding; Nucleus; Polymorphism; Reference proteome; Repeat; Transcription; Transcription regulation; Zinc; Zinc-finger	FUNCTION: May be involved in transcriptional regulation.							nucleus [GO:0005634]; DNA binding [GO:0003677]; metal ion binding [GO:0046872]; regulation of transcription, DNA-templated [GO:0006355]; transcription, DNA-templated [GO:0006351]	regulation of transcription, DNA-templated [GO:0006355]; transcription, DNA-templated [GO:0006351]	DNA binding [GO:0003677]; metal ion binding [GO:0046872]	nucleus [GO:0005634]								SUBCELLULAR LOCATION: Nucleus {ECO:0000305}.					AB021642;AK297528;BC136502;X16281;X52338;
144	P15622	ZN250_HUMAN	Zinc finger protein 250 (Zinc finger protein 647)	ZNF250 ZNF647	560	28	13	0.299074	0.0138547	0.928128	0.0545278	Alternative splicing; Complete proteome; DNA-binding; Metal-binding; Nucleus; Reference proteome; Repeat; Transcription; Transcription regulation; Zinc; Zinc-finger	FUNCTION: May be involved in transcriptional regulation.						Q9H257; A1A4H1; Q96JN2-2; Q8N6L0; Q96GN5; Q86V42; Q53SE7; Q3T906; Q08379; Q6A162; P60409; Q9BRK4; Q96A72; Q9UJV3-2; Q5JR59; Q9H8W4; F1T0A5; Q9Y2D8; Q8N205; P04155; Q7Z6C6; Q63HR2; P14373; Q8WV44; Q9BYV2; Q9NQZ6; Q9Y473; Q14592; Q8WTR7	nucleus [GO:0005634]; DNA binding [GO:0003677]; metal ion binding [GO:0046872]; transcription factor activity, sequence-specific DNA binding [GO:0003700]; regulation of transcription, DNA-templated [GO:0006355]; transcription, DNA-templated [GO:0006351]	regulation of transcription, DNA-templated [GO:0006355]; transcription, DNA-templated [GO:0006351]	DNA binding [GO:0003677]; metal ion binding [GO:0046872]; transcription factor activity, sequence-specific DNA binding [GO:0003700]	nucleus [GO:0005634]								SUBCELLULAR LOCATION: Nucleus {ECO:0000305}.					AK095705;AB208810;CH471162;CH471162;BC017091;X16282;
145	P15924	DESP_HUMAN	Desmoplakin (DP) (250/210 kDa paraneoplastic pemphigus antigen)	DSP	2871	4	15	0.515643	0.0726237	1.17298	0.136775	3D-structure; Alternative splicing; Cardiomyopathy; Cell junction; Coiled coil; Complete proteome; Cytoplasm; Cytoskeleton; Disease mutation; Epidermolysis bullosa; Lipoprotein; Palmoplantar keratoderma; Phosphoprotein; Polymorphism; Reference proteome; Repeat	FUNCTION: Major high molecular weight protein of desmosomes. Involved in the organization of the desmosomal cadherin-plakoglobin complexes into discrete plasma membrane domains and in the anchoring of intermediate filaments to the desmosomes.					DISEASE: Keratoderma, palmoplantar, striate 2 (SPPK2) [MIM:612908]: A dermatological disorder characterized by thickening of the skin on the palms (linear pattern) and the soles (island-like pattern) and flexor aspect of the fingers. Abnormalities of the nails, the teeth and the hair are rarely present. {ECO:0000269|PubMed:9887343}. Note=The disease is caused by mutations affecting the gene repre…	Q15691; Q13835-2	basolateral plasma membrane [GO:0016323]; cornified envelope [GO:0001533]; cytoplasm [GO:0005737]; desmosome [GO:0030057]; extracellular exosome [GO:0070062]; fascia adherens [GO:0005916]; intercalated disc [GO:0014704]; intermediate filament [GO:0005882]; nucleus [GO:0005634]; plasma membrane [GO:0005886]; cell adhesive protein binding involved in bundle of His cell-Purkinje myocyte communicatio…	adherens junction organization [GO:0034332]; apoptotic process [GO:0006915]; bundle of His cell-Purkinje myocyte adhesion involved in cell communication [GO:0086073]; cellular component disassembly involved in execution phase of apoptosis [GO:0006921]; desmosome organization [GO:0002934]; epidermis development [GO:0008544]; intermediate filament organization [GO:0045109]; keratinocyte differentia…	cell adhesive protein binding involved in bundle of His cell-Purkinje myocyte communication [GO:0086083]; poly(A) RNA binding [GO:0044822]; protein binding, bridging [GO:0030674]; protein kinase C binding [GO:0005080]; scaffold protein binding [GO:0097110]; structural constituent of cytoskeleton [GO:0005200]; structural molecule activity [GO:0005198]	basolateral plasma membrane [GO:0016323]; cornified envelope [GO:0001533]; cytoplasm [GO:0005737]; desmosome [GO:0030057]; extracellular exosome [GO:0070062]; fascia adherens [GO:0005916]; intercalated disc [GO:0014704]; intermediate filament [GO:0005882]; nucleus [GO:0005634]; plasma membrane [GO:0005886]								SUBCELLULAR LOCATION: Cell junction, desmosome {ECO:0000269|PubMed:12802069}. Cytoplasm, cytoskeleton {ECO:0000269|PubMed:12802069}. Note=Innermost portion of the desmosomal plaque. Colocalizes with epidermal KRT5-KRT14 and simple KRT8-KRT18 keratins and VIM intermediate filaments network.		REPEAT 178 271 Spectrin 1.; REPEAT 272 375 Spectrin 2.; REPEAT 376 446 Spectrin 3a.; REPEAT 516 545 Spectrin 3b.; REPEAT 546 627 Spectrin 4.; REPEAT 654 769 Spectrin 5.; REPEAT 770 883 Spectrin 6.; REPEAT 2009 2045 Plectin 1.; REPEAT 2046 2083 Plectin 2.; REPEAT 2084 2121 Plectin 3.; REPEAT 2122 2159 Plectin 4.; REPEAT 2163 2197 Plectin 5.; REPEAT 2198 2233 Plectin 6.; REPEAT 2251 2288 Plectin 7.…		DOMAIN: Its association with epidermal and simple keratins is dependent on the tertiary structure induced by heterodimerization of these intermediate filaments proteins and most likely involves recognition sites located in the rod domain of these keratins.; DOMAIN: The N-terminal region is required for localization to the desmosomal plaque and interacts with the N-terminal region of plakophilin 1…	M77830;HM151899;AL031058;BC140802;J05211;AF139065;
146	P15941	MUC1_HUMAN	Mucin-1 (MUC-1) (Breast carcinoma-associated antigen DF3) (Cancer antigen 15-3) (CA 15-3) (Carcinoma-associated mucin) (Episialin) (H23AG) (Krebs von den Lungen-6) (KL-6) (PEMT) (Peanut-reactive urinary mucin) (PUM) (Polymorphic epithelial mucin) (PEM) (Tumor-associated epithelial membrane antigen) (EMA) (Tumor-associated mucin) (CD antigen CD227) [Cleaved into: Mucin-1 subunit alpha (MUC1-NT) (M…	MUC1 PUM	1255	20	45	0.509448	0.00982465	0.923543	0.0138582	3D-structure; Alternative splicing; Autocatalytic cleavage; Cell membrane; Complete proteome; Cytoplasm; Direct protein sequencing; Disulfide bond; Glycoprotein; Lipoprotein; Membrane; Nucleus; Palmitate; Phosphoprotein; Polymorphism; Reference proteome; Repeat; Secreted; Signal; Transmembrane; Transmembrane helix; Tumor suppressor	FUNCTION: The alpha subunit has cell adhesive properties. Can act both as an adhesion and an anti-adhesion protein. May provide a protective layer on epithelial cells against bacterial and enzyme attack.; FUNCTION: The beta subunit contains a C-terminal domain which is involved in cell signaling, through phosphorylations and protein-protein interactions. Modulates signaling in ERK, SRC and NF-kap…					DISEASE: Note=MUC1/CA 15-3 is used as a serological clinical marker of breast cancer to monitor response to breast cancer treatment and disease recurrence (PubMed:20816948). Decreased levels over time may be indicative of a positive response to treatment. Conversely, increased levels may indicate disease progression. At an early stage disease, only 21% of patients exhibit high MUC1/CA 15-3 levels…	P00519; P17676; P00533; P08581; P15941-7; P26368	apical plasma membrane [GO:0016324]; extracellular exosome [GO:0070062]; extracellular space [GO:0005615]; Golgi lumen [GO:0005796]; integral component of plasma membrane [GO:0005887]; nuclear chromatin [GO:0000790]; vesicle [GO:0031982]; p53 binding [GO:0002039]; RNA polymerase II core promoter proximal region sequence-specific DNA binding [GO:0000978]; transcription cofactor activity [GO:000371…	cellular protein metabolic process [GO:0044267]; DNA damage response, signal transduction by p53 class mediator resulting in cell cycle arrest [GO:0006977]; DNA damage response, signal transduction by p53 class mediator resulting in transcription of p21 class mediator [GO:0006978]; negative regulation of cell adhesion mediated by integrin [GO:0033629]; negative regulation of intrinsic apoptotic s…	p53 binding [GO:0002039]; RNA polymerase II core promoter proximal region sequence-specific DNA binding [GO:0000978]; transcription cofactor activity [GO:0003712]	apical plasma membrane [GO:0016324]; extracellular exosome [GO:0070062]; extracellular space [GO:0005615]; Golgi lumen [GO:0005796]; integral component of plasma membrane [GO:0005887]; nuclear chromatin [GO:0000790]; vesicle [GO:0031982]		SIGNAL 1 23 {ECO:0000269|PubMed:10373415, ECO:0000269|PubMed:11341784}.				TRANSMEM 1159 1181 Helical. {ECO:0000255}.		SUBCELLULAR LOCATION: Apical cell membrane {ECO:0000269|PubMed:11118479, ECO:0000269|PubMed:12832415, ECO:0000269|PubMed:12939402, ECO:0000269|PubMed:15471854, ECO:0000269|PubMed:15972891, ECO:0000269|PubMed:16507569, ECO:0000269|PubMed:17524503, ECO:0000269|PubMed:17545600}; Single-pass type I membrane protein {ECO:0000269|PubMed:11118479, ECO:0000269|PubMed:12832415, ECO:0000269|PubMed:12939402…	MOTIF 1203 1206 Interaction with GRB2.; MOTIF 1229 1232 Interaction with SRC and ESR1.; MOTIF 1243 1246 Required for interaction with AP1S2.	REPEAT 61 80 1; approximate. {ECO:0000269|PubMed:11350974}.; REPEAT 81 100 2; approximate. {ECO:0000269|PubMed:11350974}.; REPEAT 101 120 3. {ECO:0000269|PubMed:11350974}.; REPEAT 121 140 4. {ECO:0000269|PubMed:11350974}.; REPEAT 141 160 5. {ECO:0000269|PubMed:11350974}.; REPEAT 161 180 6. {ECO:0000269|PubMed:11350974}.; REPEAT 181 200 7. {ECO:0000269|PubMed:11350974}.; REPEAT 201 220 8. {ECO:000…			J05582;M32738;M32739;M34089;M34088;J05581;M61170;X52229;X52228;M35093;X80761;U60259;U60260;U60261;AF125525;AY466157;AY327582;AY327584;AY327586;AY327587;EF583653;EF670711;EF670712;FJ226040;FJ226047;AF348143;AY463543;AL713999;AL713999;AL713999;AL713999;CH471121;CH471121;CH471121;CH471121;BC120974;BC120975;Z17324;Z17325;M31823;S81781;S81736;M21868;
147	P16109	LYAM3_HUMAN	P-selectin (CD62 antigen-like family member P) (Granule membrane protein 140) (GMP-140) (Leukocyte-endothelial cell adhesion molecule 3) (LECAM3) (Platelet activation dependent granule-external membrane protein) (PADGEM) (CD antigen CD62P)	SELP GMRP GRMP	830	62	9	0.475081	0.0314311	0.748076	0.0570079	3D-structure; Cell adhesion; Complete proteome; Disulfide bond; EGF-like domain; Glycoprotein; Lectin; Lipoprotein; Membrane; Palmitate; Polymorphism; Reference proteome; Repeat; Signal; Sushi; Transmembrane; Transmembrane helix	FUNCTION: Ca(2+)-dependent receptor for myeloid cells that binds to carbohydrates on neutrophils and monocytes. Mediates the interaction of activated endothelial cells or platelets with leukocytes. The ligand recognized is sialyl-Lewis X. Mediates rapid rolling of leukocyte rolling over vascular surfaces during the initial steps in inflammation through interaction with PSGL1. {ECO:0000269|PubMed:…					DISEASE: Ischemic stroke (ISCHSTR) [MIM:601367]: A stroke is an acute neurologic event leading to death of neural tissue of the brain and resulting in loss of motor, sensory and/or cognitive function. Ischemic strokes, resulting from vascular occlusion, is considered to be a highly complex disease consisting of a group of heterogeneous disorders with multiple genetic and environmental risk factor…		cytoplasm [GO:0005737]; external side of plasma membrane [GO:0009897]; extracellular space [GO:0005615]; integral component of plasma membrane [GO:0005887]; nucleoplasm [GO:0005654]; plasma membrane [GO:0005886]; platelet alpha granule membrane [GO:0031092]; platelet dense granule membrane [GO:0031088]; fucose binding [GO:0042806]; glycosphingolipid binding [GO:0043208]; heparin binding [GO:00082…	blood coagulation [GO:0007596]; calcium-mediated signaling using intracellular calcium source [GO:0035584]; cell adhesion [GO:0007155]; defense response to Gram-negative bacterium [GO:0050829]; heterophilic cell-cell adhesion via plasma membrane cell adhesion molecules [GO:0007157]; inflammatory response [GO:0006954]; leukocyte cell-cell adhesion [GO:0007159]; leukocyte migration [GO:0050900]; le…	fucose binding [GO:0042806]; glycosphingolipid binding [GO:0043208]; heparin binding [GO:0008201]; lipopolysaccharide binding [GO:0001530]; oligosaccharide binding [GO:0070492]; sialic acid binding [GO:0033691]	cytoplasm [GO:0005737]; external side of plasma membrane [GO:0009897]; extracellular space [GO:0005615]; integral component of plasma membrane [GO:0005887]; nucleoplasm [GO:0005654]; plasma membrane [GO:0005886]; platelet alpha granule membrane [GO:0031092]; platelet dense granule membrane [GO:0031088]		SIGNAL 1 41				TRANSMEM 772 795 Helical. {ECO:0000255}.		SUBCELLULAR LOCATION: Membrane; Single-pass type I membrane protein.	MOTIF 818 821 Endocytosis signal. {ECO:0000305}.				M60234;M60217;M60218;M60219;M60222;M60223;M60224;M60225;M60226;M60227;M60228;M60229;M60231;M60232;M60233;M25322;AF542391;AL022146;Z99572;Z99572;AL022146;CH471067;
148	P16112	PGCA_HUMAN	Aggrecan core protein (Cartilage-specific proteoglycan core protein) (CSPCP) (Chondroitin sulfate proteoglycan core protein 1) (Chondroitin sulfate proteoglycan 1) [Cleaved into: Aggrecan core protein 2]	ACAN AGC1 CSPG1 MSK16	2415	19	48	0.701455	0.0096368	1.13891	0.0221734	3D-structure; Alternative splicing; Calcium; Complete proteome; Direct protein sequencing; Disease mutation; Disulfide bond; Dwarfism; EGF-like domain; Extracellular matrix; Glycoprotein; Immunoglobulin domain; Lectin; Metal-binding; Polymorphism; Proteoglycan; Reference proteome; Repeat; Secreted; Signal; Sushi	FUNCTION: This proteoglycan is a major component of extracellular matrix of cartilagenous tissues. A major function of this protein is to resist compression in cartilage. It binds avidly to hyaluronic acid via an N-terminal globular region.					DISEASE: Spondyloepiphyseal dysplasia type Kimberley (SEDK) [MIM:608361]: Spondyloepiphyseal dysplasias are a heterogeneous group of congenital chondrodysplasias that specifically affect epiphyses and vertebrae. The autosomal dominant SEDK is associated with premature degenerative arthropathy. {ECO:0000269|PubMed:16080123}. Note=The disease is caused by mutations affecting the gene represented in…		extracellular region [GO:0005576]; Golgi lumen [GO:0005796]; lysosomal lumen [GO:0043202]; proteinaceous extracellular matrix [GO:0005578]; carbohydrate binding [GO:0030246]; extracellular matrix structural constituent [GO:0005201]; hyaluronic acid binding [GO:0005540]; metal ion binding [GO:0046872]; carbohydrate metabolic process [GO:0005975]; cell adhesion [GO:0007155]; extracellular matrix di…	carbohydrate metabolic process [GO:0005975]; cell adhesion [GO:0007155]; extracellular matrix disassembly [GO:0022617]; extracellular matrix organization [GO:0030198]; glycosaminoglycan metabolic process [GO:0030203]; keratan sulfate biosynthetic process [GO:0018146]; keratan sulfate catabolic process [GO:0042340]; keratan sulfate metabolic process [GO:0042339]; proteolysis [GO:0006508]; skeletal…	carbohydrate binding [GO:0030246]; extracellular matrix structural constituent [GO:0005201]; hyaluronic acid binding [GO:0005540]; metal ion binding [GO:0046872]	extracellular region [GO:0005576]; Golgi lumen [GO:0005796]; lysosomal lumen [GO:0043202]; proteinaceous extracellular matrix [GO:0005578]		SIGNAL 1 16 {ECO:0000269|PubMed:7574678}.						SUBCELLULAR LOCATION: Secreted, extracellular space, extracellular matrix {ECO:0000250}.		REPEAT 772 777 1-1.; REPEAT 778 783 1-2.; REPEAT 784 789 1-3.; REPEAT 790 795 1-4.; REPEAT 796 801 1-5.; REPEAT 802 807 1-6.; REPEAT 808 813 1-7; approximate.; REPEAT 814 819 1-8; approximate.; REPEAT 820 825 1-9.; REPEAT 826 831 1-10; approximate.; REPEAT 832 837 1-11.; REPEAT 838 843 1-12.; REPEAT 941 959 2-1.; REPEAT 960 978 2-2.; REPEAT 979 997 2-3.; REPEAT 998 1016 2-4.; REPEAT 1017 1035 2-5…		DOMAIN: Two globular domains, G1 and G2, comprise the N-terminus of the proteoglycan, while another globular region, G3, makes up the C-terminus. G1 contains Link domains and thus consists of three disulfide-bonded loop structures designated as the A, B, B' motifs. G2 is similar to G1. The keratan sulfate (KS) and the chondroitin sulfate (CS) attachment domains lie between G2 and G3.	M55172;S74659;X17406;J05062;
149	P16157	ANK1_HUMAN	Ankyrin-1 (ANK-1) (Ankyrin-R) (Erythrocyte ankyrin)	ANK1 ANK	1881	33	22	0.590696	0.0121523	1.01833	0.0420697	3D-structure; ANK repeat; Alternative promoter usage; Alternative splicing; Complete proteome; Cytoplasm; Cytoskeleton; Direct protein sequencing; Disease mutation; Elliptocytosis; Hereditary hemolytic anemia; Hydroxylation; Lipoprotein; Membrane; Phosphoprotein; Polymorphism; Reference proteome; Repeat; Sarcoplasmic reticulum	FUNCTION: Attaches integral membrane proteins to cytoskeletal elements; binds to the erythrocyte membrane protein band 4.2, to Na-K ATPase, to the lymphocyte membrane protein GP85, and to the cytoskeletal proteins fodrin, tubulin, vimentin and desmin. Erythrocyte ankyrins also link spectrin (beta chain) to the cytoplasmic domain of the erythrocytes anion exchange protein; they retain most or all …					DISEASE: Spherocytosis 1 (SPH1) [MIM:182900]: Spherocytosis is a hematologic disorder leading to chronic hemolytic anemia and characterized by numerous abnormally shaped erythrocytes which are generally spheroidal. SPH1 is characterized by severe hemolytic anemia. Inheritance is autosomal recessive. {ECO:0000269|PubMed:11102985, ECO:0000269|PubMed:8640229}. Note=The disease is caused by mutations…	Q5VST9-3	axolemma [GO:0030673]; basolateral plasma membrane [GO:0016323]; cytoskeleton [GO:0005856]; cytosol [GO:0005829]; M band [GO:0031430]; nucleus [GO:0005634]; plasma membrane [GO:0005886]; postsynaptic membrane [GO:0045211]; sarcolemma [GO:0042383]; sarcoplasmic reticulum [GO:0016529]; spectrin-associated cytoskeleton [GO:0014731]; Z disc [GO:0030018]; ATPase binding [GO:0051117]; cytoskeletal adap…	axon guidance [GO:0007411]; cytoskeleton organization [GO:0007010]; ER to Golgi vesicle-mediated transport [GO:0006888]; exocytosis [GO:0006887]; maintenance of epithelial cell apical/basal polarity [GO:0045199]; positive regulation of organelle organization [GO:0010638]; protein targeting to plasma membrane [GO:0072661]; signal transduction [GO:0007165]	ATPase binding [GO:0051117]; cytoskeletal adaptor activity [GO:0008093]; enzyme binding [GO:0019899]; spectrin binding [GO:0030507]; structural constituent of cytoskeleton [GO:0005200]; structural molecule activity [GO:0005198]	axolemma [GO:0030673]; basolateral plasma membrane [GO:0016323]; cytoskeleton [GO:0005856]; cytosol [GO:0005829]; M band [GO:0031430]; nucleus [GO:0005634]; plasma membrane [GO:0005886]; postsynaptic membrane [GO:0045211]; sarcolemma [GO:0042383]; sarcoplasmic reticulum [GO:0016529]; spectrin-associated cytoskeleton [GO:0014731]; Z disc [GO:0030018]								SUBCELLULAR LOCATION: Isoform Er1: Cytoplasm, cytoskeleton. Note=Probably the other erythrocyte (Er) isoforms, are located near the surface of erythrocytic plasma membrane.; SUBCELLULAR LOCATION: Isoform Mu17: Membrane. Cytoplasm, myofibril, sarcomere, M line. Note=Colocalizes with OBSCN isoform 3/obscurin at the M line in differentiated skeletal muscle cells.; SUBCELLULAR LOCATION: Isoform Mu18:…		REPEAT 44 73 ANK 1.; REPEAT 77 106 ANK 2.; REPEAT 110 139 ANK 3.; REPEAT 143 172 ANK 4.; REPEAT 174 201 ANK 5.; REPEAT 205 234 ANK 6.; REPEAT 238 267 ANK 7.; REPEAT 271 300 ANK 8.; REPEAT 304 333 ANK 9.; REPEAT 337 366 ANK 10.; REPEAT 370 399 ANK 11.; REPEAT 403 432 ANK 12.; REPEAT 436 465 ANK 13.; REPEAT 469 498 ANK 14.; REPEAT 502 531 ANK 15.; REPEAT 535 564 ANK 16.; REPEAT 568 597 ANK 17.; REP…		DOMAIN: The 55 kDa regulatory domain is involved in regulating binding of SPTB/spectrin (beta chain) and SLC4A1/erythrocyte membrane protein band 3.; DOMAIN: The ANK repeat region forms a spiral around a large central cavity and is involved in binding of ion transporters.; DOMAIN: The tandem configuration of the two ZU5 and the UPA domains forms a structural supramodule termed ZZU. ZU5-1 mediates…	X16609;X16609;M28880;U50133;U50092;U50093;U50094;U50095;U50096;U50097;U50098;U50099;U50100;U50101;U50102;U50103;U50104;U50105;U50106;U50107;U50108;U50109;U50110;U50111;U50112;U50113;U50114;U50115;U50116;U50117;U50118;U50119;U50120;U50121;U50122;U50123;U50124;U50125;U50126;U50127;U50128;U50129;U50130;U50131;U50132;AF005213;AB209418;AK223578;CH471080;CH471080;BC030957;BC117121;
150	P16401	H15_HUMAN	Histone H1.5 (Histone H1a) (Histone H1b) (Histone H1s-3)	HIST1H1B H1F5	226	5	21	0.999413	0.0958137	2.26758	0.186664	3D-structure; Acetylation; Chromosome; Citrullination; Complete proteome; DNA-binding; Direct protein sequencing; Methylation; Nucleus; Phosphoprotein; Polymorphism; Reference proteome	FUNCTION: Histone H1 protein binds to linker DNA between nucleosomes forming the macromolecular structure known as the chromatin fiber. Histones H1 are necessary for the condensation of nucleosome chains into higher-order structured fibers. Acts also as a regulator of individual gene transcription through chromatin remodeling, nucleosome spacing and DNA methylation (By similarity). {ECO:0000250}.							extracellular exosome [GO:0070062]; nuclear chromatin [GO:0000790]; nuclear heterochromatin [GO:0005720]; nucleosome [GO:0000786]; chromatin DNA binding [GO:0031490]; histone deacetylase binding [GO:0042826]; poly(A) RNA binding [GO:0044822]; chromatin organization [GO:0006325]; establishment of protein localization to chromatin [GO:0071169]; negative regulation of transcription from RNA polymera…	chromatin organization [GO:0006325]; establishment of protein localization to chromatin [GO:0071169]; negative regulation of transcription from RNA polymerase II promoter [GO:0000122]; nucleosome assembly [GO:0006334]; positive regulation of cell growth [GO:0030307]; positive regulation of histone H3-K9 methylation [GO:0051574]; protein stabilization [GO:0050821]	chromatin DNA binding [GO:0031490]; histone deacetylase binding [GO:0042826]; poly(A) RNA binding [GO:0044822]	extracellular exosome [GO:0070062]; nuclear chromatin [GO:0000790]; nuclear heterochromatin [GO:0005720]; nucleosome [GO:0000786]								SUBCELLULAR LOCATION: Nucleus. Chromosome. Note=According to PubMed:15911621 more commonly found in heterochromatin. According to PubMed:10997781 associates with actively transcribed chromatin and not heterochromatin.				DOMAIN: The C-terminal domain is required for high-affinity binding to chromatin. {ECO:0000250}.	X83509;AF531304;Z98744;BC069101;BC101581;BC101583;
151	P16402	H13_HUMAN	Histone H1.3 (Histone H1c) (Histone H1s-2)	HIST1H1D H1F3	221	5	18	0.859054	0.078082	1.37123	0.0910586	Acetylation; Chromosome; Citrullination; Complete proteome; DNA-binding; Direct protein sequencing; Nucleus; Phosphoprotein; Polymorphism; Reference proteome	FUNCTION: Histone H1 protein binds to linker DNA between nucleosomes forming the macromolecular structure known as the chromatin fiber. Histones H1 are necessary for the condensation of nucleosome chains into higher-order structured fibers. Acts also as a regulator of individual gene transcription through chromatin remodeling, nucleosome spacing and DNA methylation (By similarity). {ECO:0000250}.							nuclear chromatin [GO:0000790]; nuclear euchromatin [GO:0005719]; nucleosome [GO:0000786]; chromatin DNA binding [GO:0031490]; poly(A) RNA binding [GO:0044822]; negative regulation of transcription from RNA polymerase II promoter [GO:0000122]; nucleosome assembly [GO:0006334]; nucleosome positioning [GO:0016584]	negative regulation of transcription from RNA polymerase II promoter [GO:0000122]; nucleosome assembly [GO:0006334]; nucleosome positioning [GO:0016584]	chromatin DNA binding [GO:0031490]; poly(A) RNA binding [GO:0044822]	nuclear chromatin [GO:0000790]; nuclear euchromatin [GO:0005719]; nucleosome [GO:0000786]								SUBCELLULAR LOCATION: Nucleus. Chromosome. Note=According to PubMed:15911621 more commonly found in euchromatin. According to PubMed:10997781 is associated with inactive chromatin.				DOMAIN: The C-terminal domain is required for high-affinity binding to chromatin. {ECO:0000250}.	M60747;AF531303;AK312845;AL031777;CH471087;BC104874;BC111971;
152	P16403	H12_HUMAN	Histone H1.2 (Histone H1c) (Histone H1d) (Histone H1s-1)	HIST1H1C H1F2	213	8	13	0.776664	0.0799551	1.9507	0.144088	Acetylation; Chromosome; Citrullination; Complete proteome; DNA-binding; Direct protein sequencing; Isopeptide bond; Methylation; Nucleus; Phosphoprotein; Polymorphism; Reference proteome; Ubl conjugation	FUNCTION: Histone H1 protein binds to linker DNA between nucleosomes forming the macromolecular structure known as the chromatin fiber. Histones H1 are necessary for the condensation of nucleosome chains into higher-order structured fibers. Acts also as a regulator of individual gene transcription through chromatin remodeling, nucleosome spacing and DNA methylation (By similarity). {ECO:0000250}.							nuclear euchromatin [GO:0005719]; nucleosome [GO:0000786]; nucleus [GO:0005634]; transcriptionally active chromatin [GO:0035327]; chromatin DNA binding [GO:0031490]; poly(A) RNA binding [GO:0044822]; negative regulation of transcription from RNA polymerase II promoter [GO:0000122]; nucleosome assembly [GO:0006334]; nucleosome positioning [GO:0016584]	negative regulation of transcription from RNA polymerase II promoter [GO:0000122]; nucleosome assembly [GO:0006334]; nucleosome positioning [GO:0016584]	chromatin DNA binding [GO:0031490]; poly(A) RNA binding [GO:0044822]	nuclear euchromatin [GO:0005719]; nucleosome [GO:0000786]; nucleus [GO:0005634]; transcriptionally active chromatin [GO:0035327]								SUBCELLULAR LOCATION: Nucleus. Chromosome. Note=Mainly localizes in euchromatin. Distribution goes in parallel with DNA concentration.				DOMAIN: The C-terminal domain is required for high-affinity binding to chromatin. {ECO:0000250}.	X57129;AF531300;AK290947;AB451259;AB451385;CH471087;
153	P16415	ZN823_HUMAN	Zinc finger protein 823 (Zinc finger protein ZFP-36)	ZNF823 ZFP36	610	28	16	0.546802	0.0224366	1.10095	0.0948079	Alternative splicing; Complete proteome; DNA-binding; Metal-binding; Nucleus; Polymorphism; Reference proteome; Repeat; Transcription; Transcription regulation; Zinc; Zinc-finger	FUNCTION: May be involved in transcriptional regulation.							nucleus [GO:0005634]; DNA binding [GO:0003677]; metal ion binding [GO:0046872]; regulation of transcription, DNA-templated [GO:0006355]; transcription, DNA-templated [GO:0006351]	regulation of transcription, DNA-templated [GO:0006355]; transcription, DNA-templated [GO:0006351]	DNA binding [GO:0003677]; metal ion binding [GO:0046872]	nucleus [GO:0005634]								SUBCELLULAR LOCATION: Nucleus {ECO:0000305}.					AK303213;BC052597;BC063560;X51760;
154	P16581	LYAM2_HUMAN	E-selectin (CD62 antigen-like family member E) (Endothelial leukocyte adhesion molecule 1) (ELAM-1) (Leukocyte-endothelial cell adhesion molecule 2) (LECAM2) (CD antigen CD62E)	SELE ELAM1	610	63	4	0.430088	0.0471854	0.400428	0	3D-structure; Cell adhesion; Cell membrane; Complete proteome; Disulfide bond; EGF-like domain; Glycoprotein; Lectin; Membrane; Polymorphism; Reference proteome; Repeat; Signal; Sushi; Transmembrane; Transmembrane helix	FUNCTION: Cell-surface glycoprotein having a role in immunoadhesion. Mediates in the adhesion of blood neutrophils in cytokine-activated endothelium through interaction with PSGL1/SELPLG. May have a role in capillary morphogenesis. {ECO:0000269|PubMed:1689848}.							caveola [GO:0005901]; coated pit [GO:0005905]; cortical cytoskeleton [GO:0030863]; extracellular space [GO:0005615]; integral component of membrane [GO:0016021]; membrane raft [GO:0045121]; perinuclear region of cytoplasm [GO:0048471]; plasma membrane [GO:0005886]; oligosaccharide binding [GO:0070492]; phospholipase binding [GO:0043274]; sialic acid binding [GO:0033691]; transmembrane signaling r…	actin filament-based process [GO:0030029]; activation of phospholipase C activity [GO:0007202]; blood coagulation [GO:0007596]; calcium-mediated signaling [GO:0019722]; heterophilic cell-cell adhesion via plasma membrane cell adhesion molecules [GO:0007157]; inflammatory response [GO:0006954]; leukocyte cell-cell adhesion [GO:0007159]; leukocyte migration [GO:0050900]; leukocyte migration involve…	oligosaccharide binding [GO:0070492]; phospholipase binding [GO:0043274]; sialic acid binding [GO:0033691]; transmembrane signaling receptor activity [GO:0004888]	caveola [GO:0005901]; coated pit [GO:0005905]; cortical cytoskeleton [GO:0030863]; extracellular space [GO:0005615]; integral component of membrane [GO:0016021]; membrane raft [GO:0045121]; perinuclear region of cytoplasm [GO:0048471]; plasma membrane [GO:0005886]		SIGNAL 1 21				TRANSMEM 557 578 Helical. {ECO:0000255}.		SUBCELLULAR LOCATION: Cell membrane {ECO:0000269|PubMed:12649084}; Single-pass type I membrane protein.					M30640;M61893;M61895;M61887;M61888;M61890;M61891;M61892;M24736;AF540378;AL021940;CH471067;BC131551;BC142677;BC142711;
155	P17014	ZNF12_HUMAN	Zinc finger protein 12 (Gonadotropin-inducible ovary transcription repressor 3) (GIOT-3) (Zinc finger protein 325) (Zinc finger protein KOX3)	ZNF12 GIOT3 KOX3 ZNF325	697	28	17	0.460426	0.0167257	1.29102	0.0747514	Alternative splicing; Complete proteome; DNA-binding; Isopeptide bond; Metal-binding; Nucleus; Reference proteome; Repeat; Repressor; Transcription; Transcription regulation; Ubl conjugation; Zinc; Zinc-finger	FUNCTION: Transcriptional repressor which suppresses activation protein 1 (AP-1)- and serum response element (SRE)-mediated transcriptional activity. {ECO:0000269|PubMed:16806083}.							centrosome [GO:0005813]; nucleoplasm [GO:0005654]; nucleus [GO:0005634]; DNA binding [GO:0003677]; metal ion binding [GO:0046872]; transcription factor activity, sequence-specific DNA binding [GO:0003700]; negative regulation of transcription, DNA-templated [GO:0045892]; transcription, DNA-templated [GO:0006351]	negative regulation of transcription, DNA-templated [GO:0045892]; transcription, DNA-templated [GO:0006351]	DNA binding [GO:0003677]; metal ion binding [GO:0046872]; transcription factor activity, sequence-specific DNA binding [GO:0003700]	centrosome [GO:0005813]; nucleoplasm [GO:0005654]; nucleus [GO:0005634]								SUBCELLULAR LOCATION: Nucleus {ECO:0000269|PubMed:16806083}.					AF505656;AB021643;AK022691;AK293925;BX640749;CH878731;BC137068;BC137069;BC154414;X52334;
156	P17017	ZNF14_HUMAN	Zinc finger protein 14 (Gonadotropin-inducible ovary transcription repressor 4) (GIOT-4) (Zinc finger protein KOX6)	ZNF14 GIOT4 KOX6	642	28	18	0.405231	0.0130223	1.29228	0.0705635	Complete proteome; DNA-binding; Metal-binding; Nucleus; Polymorphism; Reference proteome; Repeat; Transcription; Transcription regulation; Zinc; Zinc-finger	FUNCTION: May be involved in transcriptional regulation.							nucleus [GO:0005634]; DNA binding [GO:0003677]; metal ion binding [GO:0046872]; transcription factor activity, sequence-specific DNA binding [GO:0003700]; regulation of transcription, DNA-templated [GO:0006355]; transcription, DNA-templated [GO:0006351]	regulation of transcription, DNA-templated [GO:0006355]; transcription, DNA-templated [GO:0006351]	DNA binding [GO:0003677]; metal ion binding [GO:0046872]; transcription factor activity, sequence-specific DNA binding [GO:0003700]	nucleus [GO:0005634]								SUBCELLULAR LOCATION: Nucleus {ECO:0000305}.					AB021644;CH471106;BC136323;X52337;
157	P17019	ZN708_HUMAN	Zinc finger protein 708 (Zinc finger protein 15) (Zinc finger protein 15-like 1) (Zinc finger protein KOX8)	ZNF708 KOX8 ZNF15 ZNF15L1	499	28	15	0.579649	0.0311666	1.11879	0.0675424	Complete proteome; DNA-binding; Metal-binding; Nucleus; Phosphoprotein; Polymorphism; Reference proteome; Repeat; Transcription; Transcription regulation; Zinc; Zinc-finger	FUNCTION: May be involved in transcriptional regulation.							nucleus [GO:0005634]; metal ion binding [GO:0046872]; RNA polymerase II core promoter proximal region sequence-specific DNA binding [GO:0000978]; regulation of transcription, DNA-templated [GO:0006355]; transcription, DNA-templated [GO:0006351]	regulation of transcription, DNA-templated [GO:0006355]; transcription, DNA-templated [GO:0006351]	metal ion binding [GO:0046872]; RNA polymerase II core promoter proximal region sequence-specific DNA binding [GO:0000978]	nucleus [GO:0005634]								SUBCELLULAR LOCATION: Nucleus {ECO:0000305}.					AK131527;X52339;
158	P17020	ZNF16_HUMAN	Zinc finger protein 16 (Zinc finger protein KOX9)	ZNF16 HZF1 KOX9	682	28	19	0.272873	0.0145862	1.04438	0.0464539	Acetylation; Activator; Cell cycle; Cell division; Complete proteome; DNA-binding; Metal-binding; Mitogen; Nucleus; Polymorphism; Reference proteome; Repeat; Transcription; Transcription regulation; Zinc; Zinc-finger	FUNCTION: Acts as a transcriptional activator. Promotes cell proliferation by facilitating the cell cycle phase transition from the S to G2/M phase. Involved in both the hemin- and phorbol myristate acetate (PMA)-induced erythroid and megakaryocytic differentiation, respectively. Plays also a role as an inhibitor of cell apoptosis. {ECO:0000269|PubMed:16628192, ECO:0000269|PubMed:19763908, ECO:00…						Q0VD86; Q8IZC7	nucleus [GO:0005634]; DNA binding [GO:0003677]; metal ion binding [GO:0046872]; transcription factor activity, sequence-specific DNA binding [GO:0003700]; cell cycle [GO:0007049]; cell division [GO:0051301]; cellular response to sodium dodecyl sulfate [GO:0072707]; negative regulation of apoptotic process [GO:0043066]; positive regulation of cell cycle phase transition [GO:1901989]; positive regu…	cell cycle [GO:0007049]; cell division [GO:0051301]; cellular response to sodium dodecyl sulfate [GO:0072707]; negative regulation of apoptotic process [GO:0043066]; positive regulation of cell cycle phase transition [GO:1901989]; positive regulation of cell division [GO:0051781]; positive regulation of cell proliferation [GO:0008284]; positive regulation of erythrocyte differentiation [GO:004564…	DNA binding [GO:0003677]; metal ion binding [GO:0046872]; transcription factor activity, sequence-specific DNA binding [GO:0003700]	nucleus [GO:0005634]								SUBCELLULAR LOCATION: Nucleus {ECO:0000269|PubMed:16628192}.					AF244088;DQ117529;AK127625;CH471162;CH471162;BC010996;X52340;
159	P17021	ZNF17_HUMAN	Zinc finger protein 17 (Zinc finger protein HPF3) (Zinc finger protein KOX10)	ZNF17 KIAA1947 KOX10	662	28	16	0.368598	0.0110585	1.08658	0.0708882	Alternative splicing; Complete proteome; DNA-binding; Metal-binding; Nucleus; Polymorphism; Reference proteome; Repeat; Transcription; Transcription regulation; Zinc; Zinc-finger	FUNCTION: May be involved in transcriptional regulation.							nucleus [GO:0005634]; DNA binding [GO:0003677]; metal ion binding [GO:0046872]; regulation of transcription, DNA-templated [GO:0006355]; transcription, DNA-templated [GO:0006351]	regulation of transcription, DNA-templated [GO:0006355]; transcription, DNA-templated [GO:0006351]	DNA binding [GO:0003677]; metal ion binding [GO:0046872]	nucleus [GO:0005634]								SUBCELLULAR LOCATION: Nucleus {ECO:0000305}.					AK097123;AK098183;AK127948;AK128471;AB075827;X52341;
160	P17022	ZNF18_HUMAN	Zinc finger protein 18 (Heart development-specific gene 1 protein) (Zinc finger protein 535) (Zinc finger protein KOX11) (Zinc finger protein with KRAB and SCAN domains 6)	ZNF18 HDSG1 KOX11 ZKSCAN6 ZNF535	549	28	5	0.256795	0.0245422	1.17785	0.244598	Alternative splicing; Complete proteome; DNA-binding; Metal-binding; Nucleus; Polymorphism; Reference proteome; Repeat; Transcription; Transcription regulation; Zinc; Zinc-finger	FUNCTION: May be involved in transcriptional regulation.						P24863; Q5I0X7	nucleus [GO:0005634]; DNA binding [GO:0003677]; metal ion binding [GO:0046872]; RNA polymerase II transcription factor activity, sequence-specific DNA binding [GO:0000981]; regulation of transcription from RNA polymerase II promoter [GO:0006357]; transcription, DNA-templated [GO:0006351]	regulation of transcription from RNA polymerase II promoter [GO:0006357]; transcription, DNA-templated [GO:0006351]	DNA binding [GO:0003677]; metal ion binding [GO:0046872]; RNA polymerase II transcription factor activity, sequence-specific DNA binding [GO:0000981]	nucleus [GO:0005634]								SUBCELLULAR LOCATION: Nucleus {ECO:0000255|PROSITE-ProRule:PRU00187}.					AY491053;AK092656;BC036096;X52342;
161	P17023	ZNF19_HUMAN	Zinc finger protein 19 (Zinc finger protein KOX12)	ZNF19 KOX12	458	28	10	0.379725	0.0196811	1.10461	0.129959	Alternative splicing; Complete proteome; DNA-binding; Metal-binding; Nucleus; Polymorphism; Reference proteome; Repeat; Transcription; Transcription regulation; Zinc; Zinc-finger	FUNCTION: May be involved in transcriptional regulation.							nucleus [GO:0005634]; DNA binding [GO:0003677]; metal ion binding [GO:0046872]; transcription factor activity, sequence-specific DNA binding [GO:0003700]; regulation of transcription, DNA-templated [GO:0006355]; transcription, DNA-templated [GO:0006351]	regulation of transcription, DNA-templated [GO:0006355]; transcription, DNA-templated [GO:0006351]	DNA binding [GO:0003677]; metal ion binding [GO:0046872]; transcription factor activity, sequence-specific DNA binding [GO:0003700]	nucleus [GO:0005634]								SUBCELLULAR LOCATION: Nucleus {ECO:0000305}.					AK055567;AK057330;AK292260;BC047091;AL834237;M77171;X52343;
162	P17024	ZNF20_HUMAN	Zinc finger protein 20 (Zinc finger protein KOX13)	ZNF20 KOX13	532	28	14	0.545017	0.0206448	1.01917	0.0635847	Complete proteome; DNA-binding; Metal-binding; Nucleus; Reference proteome; Repeat; Transcription; Transcription regulation; Zinc; Zinc-finger	FUNCTION: May be involved in transcriptional regulation.						A1A4H1; Q96JN2-2; O95273; A1L4K1; Q9BVG8; Q15323; O76015; Q6A162; P60370; P60409; P60410; P60411; Q9BQ66; Q9BYR5; Q9BRK4; Q5JR59; Q13077	nucleus [GO:0005634]; DNA binding [GO:0003677]; metal ion binding [GO:0046872]; regulation of transcription, DNA-templated [GO:0006355]; transcription, DNA-templated [GO:0006351]	regulation of transcription, DNA-templated [GO:0006355]; transcription, DNA-templated [GO:0006351]	DNA binding [GO:0003677]; metal ion binding [GO:0046872]	nucleus [GO:0005634]								SUBCELLULAR LOCATION: Nucleus {ECO:0000305}.					AL080125;CH471106;BC036714;X52344;
163	P17025	ZN182_HUMAN	Zinc finger protein 182 (Zinc finger protein 21) (Zinc finger protein KOX14)	ZNF182 KOX14 ZNF21	639	28	15	0.328283	0.0175775	1.04881	0.0553229	Alternative splicing; Complete proteome; DNA-binding; Metal-binding; Nucleus; Reference proteome; Repeat; Transcription; Transcription regulation; Zinc; Zinc-finger	FUNCTION: May be involved in transcriptional regulation.							nucleus [GO:0005634]; DNA binding [GO:0003677]; metal ion binding [GO:0046872]; transcription factor activity, sequence-specific DNA binding [GO:0003700]; regulation of transcription, DNA-templated [GO:0006355]; transcription, DNA-templated [GO:0006351]	regulation of transcription, DNA-templated [GO:0006355]; transcription, DNA-templated [GO:0006351]	DNA binding [GO:0003677]; metal ion binding [GO:0046872]; transcription factor activity, sequence-specific DNA binding [GO:0003700]	nucleus [GO:0005634]								SUBCELLULAR LOCATION: Nucleus {ECO:0000305}.					AK122874;Z98304;Z98304;CH471164;CH471164;BC106875;BC114216;X52345;
164	P17026	ZNF22_HUMAN	Zinc finger protein 22 (Zinc finger protein KOX15) (Zinc finger protein Krox-26)	ZNF22 KOX15 KROX26	224	28	5	0.163259	0.00617812	0.727781	0.0478396	Acetylation; Complete proteome; DNA-binding; Metal-binding; Nucleus; Phosphoprotein; Polymorphism; Reference proteome; Repeat; Transcription; Transcription regulation; Zinc; Zinc-finger	FUNCTION: Binds DNA through the consensus sequence 5'-CAATG-3'. May be involved in transcriptional regulation and may play a role in tooth formation (By similarity). {ECO:0000250}.							nucleoplasm [GO:0005654]; nucleus [GO:0005634]; DNA binding [GO:0003677]; zinc ion binding [GO:0008270]; odontogenesis [GO:0042476]; regulation of transcription, DNA-templated [GO:0006355]; transcription, DNA-templated [GO:0006351]	odontogenesis [GO:0042476]; regulation of transcription, DNA-templated [GO:0006355]; transcription, DNA-templated [GO:0006351]	DNA binding [GO:0003677]; zinc ion binding [GO:0008270]	nucleoplasm [GO:0005654]; nucleus [GO:0005634]								SUBCELLULAR LOCATION: Nucleus {ECO:0000250}.					S50223;AY137767;BT009806;AK291508;AL353801;CH471160;BC010642;BC041139;BC053687;M77172;X52346;
165	P17027	ZNF23_HUMAN	Zinc finger protein 23 (Zinc finger protein 359) (Zinc finger protein 612) (Zinc finger protein KOX16)	ZNF23 KOX16 ZNF359 ZNF612	643	28	18	0.319256	0.0153583	1.19327	0.0594745	Alternative splicing; Complete proteome; DNA-binding; Metal-binding; Nucleus; Polymorphism; Reference proteome; Repeat; Transcription; Transcription regulation; Zinc; Zinc-finger	FUNCTION: May be involved in transcriptional regulation. May have a role in embryonic development.							nucleus [GO:0005634]; DNA binding [GO:0003677]; metal ion binding [GO:0046872]; transcription factor activity, sequence-specific DNA binding [GO:0003700]; regulation of transcription, DNA-templated [GO:0006355]; transcription, DNA-templated [GO:0006351]	regulation of transcription, DNA-templated [GO:0006355]; transcription, DNA-templated [GO:0006351]	DNA binding [GO:0003677]; metal ion binding [GO:0046872]; transcription factor activity, sequence-specific DNA binding [GO:0003700]	nucleus [GO:0005634]								SUBCELLULAR LOCATION: Nucleus {ECO:0000305}.					AF507946;BT007400;AL080123;AL833815;BC007256;BC048974;X52347;
166	P17029	ZKSC1_HUMAN	Zinc finger protein with KRAB and SCAN domains 1 (Zinc finger protein 139) (Zinc finger protein 36) (Zinc finger protein KOX18)	ZKSCAN1 KOX18 ZNF139 ZNF36	563	28	6	0.156538	0.0202707	0.751671	0.120877	Complete proteome; DNA-binding; Isopeptide bond; Metal-binding; Nucleus; Phosphoprotein; Polymorphism; Reference proteome; Repeat; Transcription; Transcription regulation; Ubl conjugation; Zinc; Zinc-finger	FUNCTION: May be involved in transcriptional regulation.						I3L3J2	nucleus [GO:0005634]; metal ion binding [GO:0046872]; sequence-specific DNA binding [GO:0043565]; transcription factor activity, sequence-specific DNA binding [GO:0003700]; regulation of transcription, DNA-templated [GO:0006355]; transcription, DNA-templated [GO:0006351]	regulation of transcription, DNA-templated [GO:0006355]; transcription, DNA-templated [GO:0006351]	metal ion binding [GO:0046872]; sequence-specific DNA binding [GO:0043565]; transcription factor activity, sequence-specific DNA binding [GO:0003700]	nucleus [GO:0005634]								SUBCELLULAR LOCATION: Nucleus {ECO:0000255|PROSITE-ProRule:PRU00187}.					AK074116;BX640646;CH236956;CH471091;BC022378;BC112224;BC113697;U09848;X52349;
167	P17030	ZNF25_HUMAN	Zinc finger protein 25 (Zinc finger protein KOX19)	ZNF25 KOX19	456	28	12	0.429408	0.0230563	1.181	0.101379	Alternative splicing; Complete proteome; DNA-binding; Metal-binding; Nucleus; Polymorphism; Reference proteome; Repeat; Transcription; Transcription regulation; Zinc; Zinc-finger	FUNCTION: May be involved in transcriptional regulation.							nucleus [GO:0005634]; DNA binding [GO:0003677]; metal ion binding [GO:0046872]; regulation of transcription, DNA-templated [GO:0006355]; transcription, DNA-templated [GO:0006351]	regulation of transcription, DNA-templated [GO:0006355]; transcription, DNA-templated [GO:0006351]	DNA binding [GO:0003677]; metal ion binding [GO:0046872]	nucleus [GO:0005634]								SUBCELLULAR LOCATION: Nucleus {ECO:0000305}.					AJ491696;AK056452;AL834125;AL117337;BC036038;X52350;
168	P17031	ZNF26_HUMAN	Zinc finger protein 26 (Zinc finger protein KOX20)	ZNF26 KOX20	533	28	13	0.487477	0.0278592	1.28538	0.0953492	Complete proteome; DNA-binding; Metal-binding; Nucleus; Reference proteome; Repeat; Transcription; Transcription regulation; Zinc; Zinc-finger	FUNCTION: May be involved in transcriptional regulation.						Q6A162; P60409; Q13625-3; Q9HCM9; Q8WV44	nucleus [GO:0005634]; DNA binding [GO:0003677]; metal ion binding [GO:0046872]; transcription factor activity, sequence-specific DNA binding [GO:0003700]; regulation of transcription, DNA-templated [GO:0006355]; transcription, DNA-templated [GO:0006351]	regulation of transcription, DNA-templated [GO:0006355]; transcription, DNA-templated [GO:0006351]	DNA binding [GO:0003677]; metal ion binding [GO:0046872]; transcription factor activity, sequence-specific DNA binding [GO:0003700]	nucleus [GO:0005634]								SUBCELLULAR LOCATION: Nucleus {ECO:0000305}.					CH471218;BC008211;BC046206;AK000762;BT006963;X52351;
169	P17032	ZN37A_HUMAN	Zinc finger protein 37A (Zinc finger protein KOX21)	ZNF37A KOX21 ZNF37	561	28	15	0.548319	0.0238143	1.06687	0.0637847	Complete proteome; DNA-binding; Metal-binding; Nucleus; Polymorphism; Reference proteome; Repeat; Transcription; Transcription regulation; Zinc; Zinc-finger	FUNCTION: May be involved in transcriptional regulation.							nucleus [GO:0005634]; DNA binding [GO:0003677]; metal ion binding [GO:0046872]; transcription factor activity, sequence-specific DNA binding [GO:0003700]; regulation of transcription, DNA-templated [GO:0006355]; transcription, DNA-templated [GO:0006351]	regulation of transcription, DNA-templated [GO:0006355]; transcription, DNA-templated [GO:0006351]	DNA binding [GO:0003677]; metal ion binding [GO:0046872]; transcription factor activity, sequence-specific DNA binding [GO:0003700]	nucleus [GO:0005634]								SUBCELLULAR LOCATION: Nucleus {ECO:0000269|PubMed:23922231}.					AJ492195;AK092012;AL117339;CH471072;CH471072;BC015858;X69115;X52352;
170	P17035	ZNF28_HUMAN	Zinc finger protein 28 (Zinc finger protein KOX24)	ZNF28 KOX24	718	28	18	0.525809	0.013592	1.11245	0.0362345	Alternative splicing; Complete proteome; DNA-binding; Metal-binding; Nucleus; Polymorphism; Reference proteome; Repeat; Transcription; Transcription regulation; Zinc; Zinc-finger	FUNCTION: May be involved in transcriptional regulation.							nucleus [GO:0005634]; DNA binding [GO:0003677]; metal ion binding [GO:0046872]; transcription factor activity, sequence-specific DNA binding [GO:0003700]; regulation of transcription, DNA-templated [GO:0006355]; transcription, DNA-templated [GO:0006351]	regulation of transcription, DNA-templated [GO:0006355]; transcription, DNA-templated [GO:0006351]	DNA binding [GO:0003677]; metal ion binding [GO:0046872]; transcription factor activity, sequence-specific DNA binding [GO:0003700]	nucleus [GO:0005634]								SUBCELLULAR LOCATION: Nucleus {ECO:0000305}.					AK131368;AK131574;AK293074;AK304704;CR933598;BX640767;BC140720;X52355;
171	P17036	ZNF3_HUMAN	Zinc finger protein 3 (Zinc finger protein HF.12) (Zinc finger protein HZF3.1) (Zinc finger protein KOX25)	ZNF3 KOX25	446	28	9	0.282839	0.0209942	1.08231	0.120449	Activator; Alternative splicing; Complete proteome; DNA-binding; Developmental protein; Differentiation; Metal-binding; Nucleus; Phosphoprotein; Polymorphism; Reference proteome; Repeat; Transcription; Transcription regulation; Zinc; Zinc-finger	FUNCTION: Involved in cell differentiation and/or proliferation.						Itself; Q5JR59; Q9Y2D8; Q9BUZ4; Q9UDV6	nucleus [GO:0005634]; DNA binding [GO:0003677]; identical protein binding [GO:0042802]; zinc ion binding [GO:0008270]; cell differentiation [GO:0030154]; leukocyte activation [GO:0045321]; multicellular organismal development [GO:0007275]; regulation of transcription, DNA-templated [GO:0006355]; transcription, DNA-templated [GO:0006351]	cell differentiation [GO:0030154]; leukocyte activation [GO:0045321]; multicellular organismal development [GO:0007275]; regulation of transcription, DNA-templated [GO:0006355]; transcription, DNA-templated [GO:0006351]	DNA binding [GO:0003677]; identical protein binding [GO:0042802]; zinc ion binding [GO:0008270]	nucleus [GO:0005634]								SUBCELLULAR LOCATION: Nucleus {ECO:0000305}.					AF217988;AF193057;AK000223;AK297625;CH471091;CH471091;CH471091;BC011887;BC013603;X60153;X52356;X07290;
172	P17038	ZNF43_HUMAN	Zinc finger protein 43 (Zinc finger protein 39) (Zinc finger protein HTF6) (Zinc finger protein KOX27)	ZNF43 KOX27 ZNF39 ZNF39L1	809	28	24	0.915876	0.0287771	1.08105	0.0338945	Alternative splicing; Complete proteome; DNA-binding; Metal-binding; Nucleus; Polymorphism; Reference proteome; Repeat; Transcription; Transcription regulation; Zinc; Zinc-finger	FUNCTION: May be involved in transcriptional regulation.							nucleus [GO:0005634]; DNA binding [GO:0003677]; metal ion binding [GO:0046872]; transcription factor activity, sequence-specific DNA binding [GO:0003700]; regulation of transcription, DNA-templated [GO:0006355]; transcription, DNA-templated [GO:0006351]	regulation of transcription, DNA-templated [GO:0006355]; transcription, DNA-templated [GO:0006351]	DNA binding [GO:0003677]; metal ion binding [GO:0046872]; transcription factor activity, sequence-specific DNA binding [GO:0003700]	nucleus [GO:0005634]								SUBCELLULAR LOCATION: Nucleus {ECO:0000305}.					X59244;BT009756;AK291353;CR933640;CH471106;BC006528;M61869;X52358;
173	P17039	ZNF30_HUMAN	Zinc finger protein 30 (Zinc finger protein KOX28)	ZNF30 KOX28	623	28	18	0.329592	0.0128613	1.28522	0.0683304	Alternative splicing; Complete proteome; DNA-binding; Metal-binding; Nucleus; Polymorphism; Reference proteome; Repeat; Transcription; Transcription regulation; Zinc; Zinc-finger	FUNCTION: May be involved in transcriptional regulation.							nucleus [GO:0005634]; DNA binding [GO:0003677]; metal ion binding [GO:0046872]; transcription factor activity, sequence-specific DNA binding [GO:0003700]; regulation of transcription, DNA-templated [GO:0006355]; transcription, DNA-templated [GO:0006351]	regulation of transcription, DNA-templated [GO:0006355]; transcription, DNA-templated [GO:0006351]	DNA binding [GO:0003677]; metal ion binding [GO:0046872]; transcription factor activity, sequence-specific DNA binding [GO:0003700]	nucleus [GO:0005634]								SUBCELLULAR LOCATION: Nucleus {ECO:0000305}.					AK295515;AK290435;BX640666;BC142996;X52359;
174	P17040	ZSC20_HUMAN	Zinc finger and SCAN domain-containing protein 20 (Zinc finger protein 31) (Zinc finger protein 360) (Zinc finger protein KOX29)	ZSCAN20 KOX29 ZNF31 ZNF360	1043	28	11	0.199524	0.017458	0.835049	0.0662238	Alternative splicing; Complete proteome; DNA-binding; Metal-binding; Nucleus; Polymorphism; Reference proteome; Repeat; Transcription; Transcription regulation; Zinc; Zinc-finger	FUNCTION: May be involved in transcriptional regulation.							nucleoplasm [GO:0005654]; metal ion binding [GO:0046872]; RNA polymerase II regulatory region sequence-specific DNA binding [GO:0000977]; transcription factor activity, sequence-specific DNA binding [GO:0003700]; regulation of transcription, DNA-templated [GO:0006355]; transcription, DNA-templated [GO:0006351]	regulation of transcription, DNA-templated [GO:0006355]; transcription, DNA-templated [GO:0006351]	metal ion binding [GO:0046872]; RNA polymerase II regulatory region sequence-specific DNA binding [GO:0000977]; transcription factor activity, sequence-specific DNA binding [GO:0003700]	nucleoplasm [GO:0005654]								SUBCELLULAR LOCATION: Nucleus {ECO:0000255|PROSITE-ProRule:PRU00187}.					AK131405;AK290195;AL138837;AC115285;AL138837;AC115285;AL138837;AC115285;CH471059;BC008827;BC011404;X52360;
175	P17041	ZNF32_HUMAN	Zinc finger protein 32 (C2H2-546) (Zinc finger protein KOX30)	ZNF32 KOX30	273	28	7	0.38378	0.0467172	0.941091	0.107956	3D-structure; Complete proteome; DNA-binding; Metal-binding; Nucleus; Reference proteome; Repeat; Transcription; Transcription regulation; Zinc; Zinc-finger	FUNCTION: May be involved in transcriptional regulation.						P60372; P60370; P60409; P60410; Q7Z3S9	nucleus [GO:0005634]; DNA binding [GO:0003677]; metal ion binding [GO:0046872]; regulation of transcription, DNA-templated [GO:0006355]; transcription, DNA-templated [GO:0006351]	regulation of transcription, DNA-templated [GO:0006355]; transcription, DNA-templated [GO:0006351]	DNA binding [GO:0003677]; metal ion binding [GO:0046872]	nucleus [GO:0005634]								SUBCELLULAR LOCATION: Nucleus {ECO:0000305}.					U69645;AL645634;BC022842;X52361;
176	P17097	ZNF7_HUMAN	Zinc finger protein 7 (Zinc finger protein HF.16) (Zinc finger protein KOX4)	ZNF7 KOX4	686	28	15	0.271868	0.0167144	1.06925	0.0672518	Alternative splicing; Complete proteome; DNA-binding; Isopeptide bond; Metal-binding; Nucleus; Phosphoprotein; Polymorphism; Reference proteome; Repeat; Transcription; Transcription regulation; Ubl conjugation; Zinc; Zinc-finger	FUNCTION: May be involved in transcriptional regulation.							nucleus [GO:0005634]; DNA binding [GO:0003677]; metal ion binding [GO:0046872]; transcription factor activity, sequence-specific DNA binding [GO:0003700]; multicellular organismal development [GO:0007275]; regulation of transcription, DNA-templated [GO:0006355]; transcription, DNA-templated [GO:0006351]	multicellular organismal development [GO:0007275]; regulation of transcription, DNA-templated [GO:0006355]; transcription, DNA-templated [GO:0006351]	DNA binding [GO:0003677]; metal ion binding [GO:0046872]; transcription factor activity, sequence-specific DNA binding [GO:0003700]	nucleus [GO:0005634]								SUBCELLULAR LOCATION: Nucleus {ECO:0000305}.					M29580;AK096025;AK300001;CH471162;CH471162;CH471162;BC058923;X52335;
177	P17098	ZNF8_HUMAN	Zinc finger protein 8 (Zinc finger protein HF.18)	ZNF8	575	28	7	0.327348	0.032348	1.07856	0.0799029	Complete proteome; DNA-binding; Metal-binding; Nucleus; Reference proteome; Repeat; Transcription; Transcription regulation; Zinc; Zinc-finger	FUNCTION: May be involved in transcriptional regulation.							nucleoplasm [GO:0005654]; DNA binding [GO:0003677]; RNA polymerase II regulatory region sequence-specific DNA binding [GO:0000977]; transcription factor activity, sequence-specific DNA binding [GO:0003700]; zinc ion binding [GO:0008270]; BMP signaling pathway [GO:0030509]; negative regulation of transcription from RNA polymerase II promoter [GO:0000122]; transcription, DNA-templated [GO:0006351]	BMP signaling pathway [GO:0030509]; negative regulation of transcription from RNA polymerase II promoter [GO:0000122]; transcription, DNA-templated [GO:0006351]	DNA binding [GO:0003677]; RNA polymerase II regulatory region sequence-specific DNA binding [GO:0000977]; transcription factor activity, sequence-specific DNA binding [GO:0003700]; zinc ion binding [GO:0008270]	nucleoplasm [GO:0005654]								SUBCELLULAR LOCATION: Nucleus {ECO:0000305}.					BC039323;M29581;
178	P17927	CR1_HUMAN	Complement receptor type 1 (C3b/C4b receptor) (CD antigen CD35)	CR1 C3BR	2039	450	4	0.499611	0.0174284	NaN	NaN	3D-structure; Blood group antigen; Complement pathway; Complete proteome; Disulfide bond; Glycoprotein; Host cell receptor for virus entry; Host-virus interaction; Immunity; Innate immunity; Membrane; Polymorphism; Pyrrolidone carboxylic acid; Receptor; Reference proteome; Repeat; Signal; Sushi; Transmembrane; Transmembrane helix	FUNCTION: Mediates cellular binding of particles and immune complexes that have activated complement.; FUNCTION: (Microbial infection) Acts as a receptor for Epstein-Barr virus. {ECO:0000269|PubMed:23416052}.							cell surface [GO:0009986]; extracellular exosome [GO:0070062]; integral component of plasma membrane [GO:0005887]; plasma membrane [GO:0005886]; complement component C3b binding [GO:0001851]; complement component C3b receptor activity [GO:0004877]; complement component C4b binding [GO:0001855]; complement component C4b receptor activity [GO:0001861]; virus receptor activity [GO:0001618]; compleme…	complement activation, classical pathway [GO:0006958]; complement receptor mediated signaling pathway [GO:0002430]; innate immune response [GO:0045087]; negative regulation of complement activation, alternative pathway [GO:0045957]; negative regulation of complement activation, classical pathway [GO:0045959]; negative regulation of serine-type endopeptidase activity [GO:1900004]; positive regulat…	complement component C3b binding [GO:0001851]; complement component C3b receptor activity [GO:0004877]; complement component C4b binding [GO:0001855]; complement component C4b receptor activity [GO:0001861]; virus receptor activity [GO:0001618]	cell surface [GO:0009986]; extracellular exosome [GO:0070062]; integral component of plasma membrane [GO:0005887]; plasma membrane [GO:0005886]		SIGNAL 1 41				TRANSMEM 1972 1996 Helical. {ECO:0000255}.		SUBCELLULAR LOCATION: Membrane; Single-pass type I membrane protein.					Y00816;L17418;L17390;L17399;L17409;L17419;L17420;L17421;L17422;L17423;L17391;L17392;L17393;L17394;L17395;L17396;L17397;L17398;L17400;L17401;L17402;L17403;L17404;L17405;L17406;L17407;L17408;L17410;L17411;L17412;L17413;L17414;L17415;L17416;L17417;L17418;L17390;L17391;L17392;L17393;L17394;L17395;L17396;L17397;L17398;L17399;L17400;L17401;L17402;L17403;L17404;L17405;L17406;L17407;L17408;L17409;L17410;…
179	P17931	LEG3_HUMAN	Galectin-3 (Gal-3) (35 kDa lectin) (Carbohydrate-binding protein 35) (CBP 35) (Galactose-specific lectin 3) (Galactoside-binding protein) (GALBP) (IgE-binding protein) (L-31) (Laminin-binding protein) (Lectin L-29) (Mac-2 antigen)	LGALS3 MAC2	250	9	8	0.42632	0.0660207	0.823275	0.0744668	3D-structure; Acetylation; Complete proteome; Cytoplasm; Differentiation; Disulfide bond; IgE-binding protein; Immunity; Innate immunity; Lectin; Nucleus; Phosphoprotein; Polymorphism; Reference proteome; Repeat; Secreted; Spliceosome; mRNA processing; mRNA splicing	FUNCTION: Galactose-specific lectin which binds IgE. May mediate with the alpha-3, beta-1 integrin the stimulation by CSPG4 of endothelial cells migration. Together with DMBT1, required for terminal differentiation of columnar epithelial cells during early embryogenesis (By similarity). In the nucleus: acts as a pre-mRNA splicing factor. Involved in acute inflammatory responses including neutroph…						P12763; Q13740; P30203; Q08379; Q29983; Q13427; Q9NZ81; O75177	cytoplasm [GO:0005737]; external side of plasma membrane [GO:0009897]; extracellular exosome [GO:0070062]; extracellular space [GO:0005615]; immunological synapse [GO:0001772]; membrane [GO:0016020]; mitochondrial inner membrane [GO:0005743]; nucleus [GO:0005634]; plasma membrane [GO:0005886]; proteinaceous extracellular matrix [GO:0005578]; spliceosomal complex [GO:0005681]; carbohydrate binding…	eosinophil chemotaxis [GO:0048245]; epithelial cell differentiation [GO:0030855]; extracellular matrix organization [GO:0030198]; innate immune response [GO:0045087]; macrophage chemotaxis [GO:0048246]; monocyte chemotaxis [GO:0002548]; mononuclear cell migration [GO:0071674]; mRNA processing [GO:0006397]; negative regulation of endocytosis [GO:0045806]; negative regulation of extrinsic apoptotic…	carbohydrate binding [GO:0030246]; chemoattractant activity [GO:0042056]; IgE binding [GO:0019863]; laminin binding [GO:0043236]; poly(A) RNA binding [GO:0044822]	cytoplasm [GO:0005737]; external side of plasma membrane [GO:0009897]; extracellular exosome [GO:0070062]; extracellular space [GO:0005615]; immunological synapse [GO:0001772]; membrane [GO:0016020]; mitochondrial inner membrane [GO:0005743]; nucleus [GO:0005634]; plasma membrane [GO:0005886]; proteinaceous extracellular matrix [GO:0005578]; spliceosomal complex [GO:0005681]								SUBCELLULAR LOCATION: Cytoplasm. Nucleus. Secreted. Note=Secreted by a non-classical secretory pathway and associates with the cell surface.	MOTIF 226 241 Nuclear export signal. {ECO:0000250}.	REPEAT 36 44 1.; REPEAT 45 53 2.; REPEAT 54 62 3.; REPEAT 63 69 4; approximate.; REPEAT 70 78 5.; REPEAT 79 88 6; approximate.; REPEAT 89 100 7; approximate.; REPEAT 101 109 8; approximate.			M57710;M35368;M36682;S59012;AF031425;AF031422;AF031423;AF031424;AB006780;AK314929;CR456897;CH471061;BC001120;BC053667;
180	P18583	SON_HUMAN	Protein SON (Bax antagonist selected in saccharomyces 1) (BASS1) (Negative regulatory element-binding protein) (NRE-binding protein) (Protein DBP-5) (SON3)	SON C21orf50 DBP5 KIAA1019 NREBP HSPC310 HSPC312	2426	10	28	0.418243	0.0232641	1.3353	0.0667845	Acetylation; Alternative splicing; Cell cycle; Complete proteome; DNA-binding; Nucleus; Phosphoprotein; Polymorphism; RNA-binding; Reference proteome; Repeat; mRNA processing; mRNA splicing	FUNCTION: RNA-binding protein that acts as a mRNA splicing cofactor by promoting efficient splicing of transcripts that possess weak splice sites. Specifically promotes splicing of many cell-cycle and DNA-repair transcripts that possess weak splice sites, such as TUBG1, KATNB1, TUBGCP2, AURKB, PCNT, AKT1, RAD23A, and FANCG. Probably acts by facilitating the interaction between Serine/arginine-ric…							nuclear speck [GO:0016607]; nucleoplasm [GO:0005654]; DNA binding [GO:0003677]; nucleic acid binding [GO:0003676]; poly(A) RNA binding [GO:0044822]; RNA binding [GO:0003723]; cytokinesis [GO:0000910]; microtubule cytoskeleton organization [GO:0000226]; mRNA processing [GO:0006397]; negative regulation of apoptotic process [GO:0043066]; regulation of cell cycle [GO:0051726]; regulation of RNA spli…	cytokinesis [GO:0000910]; microtubule cytoskeleton organization [GO:0000226]; mRNA processing [GO:0006397]; negative regulation of apoptotic process [GO:0043066]; regulation of cell cycle [GO:0051726]; regulation of RNA splicing [GO:0043484]; RNA splicing [GO:0008380]	DNA binding [GO:0003677]; nucleic acid binding [GO:0003676]; poly(A) RNA binding [GO:0044822]; RNA binding [GO:0003723]	nuclear speck [GO:0016607]; nucleoplasm [GO:0005654]								SUBCELLULAR LOCATION: Nucleus speckle {ECO:0000269|PubMed:1424986, ECO:0000269|PubMed:21504830}. Note=Colocalizes with the pre-mRNA splicing factor SRSF2.		REPEAT 1006 1011 1-1.; REPEAT 1014 1019 1-2.; REPEAT 1021 1026 1-3.; REPEAT 1030 1035 1-4.; REPEAT 1038 1043 1-5.; REPEAT 1046 1051 1-6.; REPEAT 1055 1060 1-7.; REPEAT 1063 1068 1-8.; REPEAT 1071 1076 1-9.; REPEAT 1080 1085 1-10.; REPEAT 1089 1094 1-11.; REPEAT 1100 1105 1-12.; REPEAT 1111 1116 1-13.; REPEAT 1121 1126 1-14.; REPEAT 1925 1931 2-1.; REPEAT 1934 1952 3-1.; REPEAT 1953 1959 2-2.; REP…		DOMAIN: Contains 8 types of repeats which are distributed in 3 regions.	AF380179;AF380180;AF380181;AF380182;AF380183;AF380184;AY026895;AB028942;CH471079;CH471079;CH471079;CH471079;AF435977;AK024752;AF161428;AF161430;BC002422;X63751;X63753;X63071;M36428;AF139897;
181	P19012	K1C15_HUMAN	Keratin, type I cytoskeletal 15 (Cytokeratin-15) (CK-15) (Keratin-15) (K15)	KRT15 KRTB	456	4	17	0.540197	0.0483709	2.19588	0.183075	Alternative splicing; Coiled coil; Complete proteome; Intermediate filament; Keratin; Phosphoprotein; Polymorphism; Reference proteome							Q9NYB9; Q08117; Q53TS8; Q4VCS5-2; Q9Y2J4-4; Q96IX9; P53365; P48047; Q9BXY8; Q8TAB5; Q96ES7; E9PJR5; Q05D60; Q9NVE4; Q8TD31-3; Q9NPC3; P24863; Q86XR8; P10606; Q02930-3; Q8WWE8; Q5HYH7; Q9H2F5; Q9BQ89; P14136; Q8IVS8; Q96CS2; O14964; Q9P0W2; Q70UQ0; I3L4J3; Q5T5P2-6; Q9BVG8; Q6P597; Q9NSK0; P35900; P19013; P13647; P02538; P04259; P48668; Q3SY84; Q86Y46; Q0IIN1; Q5XKE5; P05787; Q6KB66; O43790; P2579…	extracellular exosome [GO:0070062]; intermediate filament [GO:0005882]; nucleus [GO:0005634]; scaffold protein binding [GO:0097110]; structural constituent of cytoskeleton [GO:0005200]; epidermis development [GO:0008544]; mitophagy in response to mitochondrial depolarization [GO:0098779]	epidermis development [GO:0008544]; mitophagy in response to mitochondrial depolarization [GO:0098779]	scaffold protein binding [GO:0097110]; structural constituent of cytoskeleton [GO:0005200]	extracellular exosome [GO:0070062]; intermediate filament [GO:0005882]; nucleus [GO:0005634]											COMPBIAS 14 103 Gly-rich.; COMPBIAS 428 431 Poly-Gly.		X07696;AF202320;BT007261;AK090604;AK091239;BC002641;
182	P19835	CEL_HUMAN	Bile salt-activated lipase (BAL) (EC 3.1.1.13) (EC 3.1.1.3) (Bile salt-stimulated lipase) (BSSL) (Bucelipase) (Carboxyl ester lipase) (Cholesterol esterase) (Pancreatic lysophospholipase) (Sterol esterase)	CEL BAL	753	11	18	0.572505	0.0365732	1.27026	0.063656	3D-structure; Alternative splicing; Complete proteome; Diabetes mellitus; Direct protein sequencing; Disulfide bond; Glycoprotein; Hydrolase; Lipid degradation; Lipid metabolism; Reference proteome; Repeat; Secreted; Serine esterase; Signal	FUNCTION: Catalyzes fat and vitamin absorption. Acts in concert with pancreatic lipase and colipase for the complete digestion of dietary triglycerides.	ACT_SITE 214 214 Acyl-ester intermediate. {ECO:0000255|PROSITE-ProRule:PRU10039, ECO:0000269|PubMed:1991511}.; ACT_SITE 340 340 Charge relay system. {ECO:0000269|PubMed:1991511}.; ACT_SITE 455 455 Charge relay system. {ECO:0000269|PubMed:1991511}.			CATALYTIC ACTIVITY: Triacylglycerol + H(2)O = diacylglycerol + a carboxylate. {ECO:0000269|PubMed:8471055}.; CATALYTIC ACTIVITY: A steryl ester + H(2)O = a sterol + a fatty acid. {ECO:0000269|PubMed:8471055}.	DISEASE: Maturity-onset diabetes of the young 8 with exocrine dysfunction (MODY8) [MIM:609812]: A form of diabetes that is characterized by an autosomal dominant mode of inheritance, onset in childhood or early adulthood (usually before 25 years of age), a primary defect in insulin secretion and frequent insulin-independence at the beginning of the disease. {ECO:0000269|PubMed:16369531}. Note=The…		cytoplasm [GO:0005737]; extracellular exosome [GO:0070062]; extracellular region [GO:0005576]; extracellular space [GO:0005615]; acylglycerol lipase activity [GO:0047372]; catalytic activity [GO:0003824]; heparin binding [GO:0008201]; hydrolase activity [GO:0016787]; sterol esterase activity [GO:0004771]; triglyceride lipase activity [GO:0004806]; cholesterol catabolic process [GO:0006707]; fatty…	cholesterol catabolic process [GO:0006707]; fatty acid catabolic process [GO:0009062]; intestinal cholesterol absorption [GO:0030299]; intestinal lipid catabolic process [GO:0044258]; lipid digestion [GO:0044241]; lipid metabolic process [GO:0006629]; pancreatic juice secretion [GO:0030157]; protein esterification [GO:0018350]; small molecule metabolic process [GO:0044281]; triglyceride metabolic…	acylglycerol lipase activity [GO:0047372]; catalytic activity [GO:0003824]; heparin binding [GO:0008201]; hydrolase activity [GO:0016787]; sterol esterase activity [GO:0004771]; triglyceride lipase activity [GO:0004806]	cytoplasm [GO:0005737]; extracellular exosome [GO:0070062]; extracellular region [GO:0005576]; extracellular space [GO:0005615]		SIGNAL 1 20 {ECO:0000269|PubMed:1988041}.					3.1.1.13; 3.1.1.3	SUBCELLULAR LOCATION: Secreted.		REPEAT 559 569 1.; REPEAT 570 580 2.; REPEAT 581 591 3.; REPEAT 592 602 4.; REPEAT 603 613 5.; REPEAT 614 624 6.; REPEAT 625 635 7.; REPEAT 636 646 8.; REPEAT 647 657 9.; REPEAT 658 668 10.; REPEAT 669 679 11.; REPEAT 680 690 12.; REPEAT 691 701 13.; REPEAT 702 712 14.; REPEAT 713 723 15.; REPEAT 724 734 16.; REPEAT 735 745 17.			X54457;M85201;M54994;M94579;S79774;AF072711;AL162417;CH471090;
183	P19957	ELAF_HUMAN	Elafin (Elastase-specific inhibitor) (ESI) (Peptidase inhibitor 3) (PI-3) (Protease inhibitor WAP3) (Skin-derived antileukoproteinase) (SKALP) (WAP four-disulfide core domain protein 14)	PI3 WAP3 WFDC14	117	6	7	0.49958	0.089928	1.18591	0.250593	3D-structure; Complete proteome; Direct protein sequencing; Disulfide bond; Polymorphism; Protease inhibitor; Reference proteome; Repeat; Secreted; Serine protease inhibitor; Signal	FUNCTION: Neutrophil and pancreatic elastase-specific inhibitor of skin. It may prevent elastase-mediated tissue proteolysis.							extracellular exosome [GO:0070062]; proteinaceous extracellular matrix [GO:0005578]; endopeptidase inhibitor activity [GO:0004866]; serine-type endopeptidase inhibitor activity [GO:0004867]; copulation [GO:0007620]; negative regulation of endopeptidase activity [GO:0010951]	copulation [GO:0007620]; negative regulation of endopeptidase activity [GO:0010951]	endopeptidase inhibitor activity [GO:0004866]; serine-type endopeptidase inhibitor activity [GO:0004867]	extracellular exosome [GO:0070062]; proteinaceous extracellular matrix [GO:0005578]		SIGNAL 1 22 {ECO:0000269|PubMed:7685029}.	PROPEP 23 60 {ECO:0000269|PubMed:1536690, ECO:0000269|PubMed:2394696}. /FTId=PRO_0000041357.					SUBCELLULAR LOCATION: Secreted.		REPEAT 29 54 SVP-1 clotting 1.; REPEAT 55 72 SVP-1 clotting 2.		DOMAIN: Consists of two domains: the transglutaminase substrate domain (cementoin moiety) and the elastase inhibitor domain. The transglutaminase substrate domain serves as an anchor to localize elafin covalently to specific sites on extracellular matrix proteins.	Z18538;D13156;S58717;L10343;CR542234;AL049767;CH471077;CH471077;BC010952;
184	P20073	ANXA7_HUMAN	Annexin A7 (Annexin VII) (Annexin-7) (Synexin)	ANXA7 ANX7 SNX OK/SW-cl.95	488	6	15	0.747468	0.0798077	1.83018	0.214563	Acetylation; Alternative splicing; Annexin; Calcium; Calcium/phospholipid-binding; Complete proteome; Direct protein sequencing; Polymorphism; Reference proteome; Repeat	FUNCTION: Calcium/phospholipid-binding protein which promotes membrane fusion and is involved in exocytosis.						P30626-1	cytosol [GO:0005829]; endoplasmic reticulum membrane [GO:0005789]; extracellular exosome [GO:0070062]; membrane [GO:0016020]; nuclear envelope [GO:0005635]; nucleus [GO:0005634]; plasma membrane [GO:0005886]; calcium ion binding [GO:0005509]; calcium-dependent phospholipid binding [GO:0005544]; calcium-dependent protein binding [GO:0048306]; integrin binding [GO:0005178]; poly(A) RNA binding [GO:…	autophagy [GO:0006914]; cell proliferation [GO:0008283]; cellular calcium ion homeostasis [GO:0006874]; cellular water homeostasis [GO:0009992]; epithelial cell differentiation [GO:0030855]; hemostasis [GO:0007599]; membrane fusion [GO:0061025]; negative regulation of gene expression [GO:0010629]; regulation of cell shape [GO:0008360]; response to calcium ion [GO:0051592]; response to organic cyc…	calcium-dependent phospholipid binding [GO:0005544]; calcium-dependent protein binding [GO:0048306]; calcium ion binding [GO:0005509]; integrin binding [GO:0005178]; poly(A) RNA binding [GO:0044822]	cytosol [GO:0005829]; endoplasmic reticulum membrane [GO:0005789]; extracellular exosome [GO:0070062]; membrane [GO:0016020]; nuclear envelope [GO:0005635]; nucleus [GO:0005634]; plasma membrane [GO:0005886]										REPEAT 5 9 1.; REPEAT 10 14 2.; REPEAT 16 20 3.; REPEAT 189 254 Annexin 1.; REPEAT 266 326 Annexin 2.; REPEAT 349 409 Annexin 3.; REPEAT 425 485 Annexin 4.		DOMAIN: A pair of annexin repeats may form one binding site for calcium and phospholipid.	J04543;AB062429;BT007187;CR407686;AL512656;AL353731;AL512656;AL353731;AL353731;AL353731;AL512656;AL353731;AL512656;CH471083;CH471083;BC002632;
185	P20929	NEBU_HUMAN	Nebulin	NEB	6669	243	20	0.253097	0.0084747	NaN	NaN	3D-structure; Actin-binding; Alternative splicing; Complete proteome; Cytoplasm; Cytoskeleton; Muscle protein; Nemaline myopathy; Polymorphism; Reference proteome; Repeat; SH3 domain	FUNCTION: This giant muscle protein may be involved in maintaining the structural integrity of sarcomeres and the membrane system associated with the myofibrils. Binds and stabilize F-actin.					DISEASE: Nemaline myopathy 2 (NEM2) [MIM:256030]: A form of nemaline myopathy. Nemaline myopathies are muscular disorders characterized by muscle weakness of varying severity and onset, and abnormal thread-like or rod-shaped structures in muscle fibers on histologic examination. {ECO:0000269|PubMed:10051637}. Note=The disease is caused by mutations affecting the gene represented in this entry.	P21399; Q9BZ29; O75923; O60662; Q86TC9; Q07889; O95425; Q8WZ42	actin cytoskeleton [GO:0015629]; cytosol [GO:0005829]; extracellular exosome [GO:0070062]; Z disc [GO:0030018]; structural constituent of muscle [GO:0008307]; muscle filament sliding [GO:0030049]; muscle organ development [GO:0007517]; regulation of actin filament length [GO:0030832]; somatic muscle development [GO:0007525]	muscle filament sliding [GO:0030049]; muscle organ development [GO:0007517]; regulation of actin filament length [GO:0030832]; somatic muscle development [GO:0007525]	structural constituent of muscle [GO:0008307]	actin cytoskeleton [GO:0015629]; cytosol [GO:0005829]; extracellular exosome [GO:0070062]; Z disc [GO:0030018]								SUBCELLULAR LOCATION: Cytoplasm, myofibril, sarcomere. Cytoplasm, cytoskeleton.		REPEAT 76 107 Nebulin 1.; REPEAT 113 143 Nebulin 2.; REPEAT 148 178 Nebulin 3.; REPEAT 183 213 Nebulin 4.; REPEAT 218 248 Nebulin 5.; REPEAT 253 283 Nebulin 6.; REPEAT 289 318 Nebulin 7.; REPEAT 324 354 Nebulin 8.; REPEAT 363 393 Nebulin 9.; REPEAT 398 428 Nebulin 10.; REPEAT 434 464 Nebulin 11.; REPEAT 502 532 Nebulin 12.; REPEAT 537 567 Nebulin 13.; REPEAT 573 603 Nebulin 14.; REPEAT 611 641 Ne…			X83957;AC009497;AC107052;M19669;
186	P20930	FILA_HUMAN	Filaggrin	FLG	4061	324	12	0.719294	0.0107051	NaN	NaN	3D-structure; Calcium; Citrullination; Coiled coil; Complete proteome; Developmental protein; Direct protein sequencing; Ichthyosis; Metal-binding; Phosphoprotein; Polymorphism; Reference proteome; Repeat	FUNCTION: Aggregates keratin intermediate filaments and promotes disulfide-bond formation among the intermediate filaments during terminal differentiation of mammalian epidermis.					DISEASE: Ichthyosis vulgaris (VI) [MIM:146700]: The most common form of ichthyosis inherited as an autosomal dominant trait. It is characterized by palmar hyperlinearity, keratosis pilaris and a fine scale that is most prominent over the lower abdomen, arms, and legs. Ichthyosis vulgaris is characterized histologically by absent or reduced keratohyalin granules in the epidermis and mild hyperkera…	Q9Y337	intermediate filament [GO:0005882]; intracellular membrane-bounded organelle [GO:0043231]; keratohyalin granule [GO:0036457]; nucleus [GO:0005634]; calcium ion binding [GO:0005509]; structural molecule activity [GO:0005198]; establishment of skin barrier [GO:0061436]; keratinocyte differentiation [GO:0030216]; multicellular organismal development [GO:0007275]	establishment of skin barrier [GO:0061436]; keratinocyte differentiation [GO:0030216]; multicellular organismal development [GO:0007275]	calcium ion binding [GO:0005509]; structural molecule activity [GO:0005198]	intermediate filament [GO:0005882]; intracellular membrane-bounded organelle [GO:0043231]; keratohyalin granule [GO:0036457]; nucleus [GO:0005634]								SUBCELLULAR LOCATION: Cytoplasmic granule {ECO:0000269|PubMed:16710414}. Note=In the stratum granulosum of the epidermis, localized within keratohyalin granules (PubMed:1429717). In granular keratinocytes and in lower corneocytes, colocalizes with calpain-1/CAPN1 (PubMed:21531719). {ECO:0000269|PubMed:1429717, ECO:0000269|PubMed:21531719}.		REPEAT 258 306 Filaggrin 1.; REPEAT 374 428 Filaggrin 2.; REPEAT 579 630 Filaggrin 3.; REPEAT 698 753 Filaggrin 4.; REPEAT 904 955 Filaggrin 5.; REPEAT 1023 1077 Filaggrin 6.; REPEAT 1228 1279 Filaggrin 7.; REPEAT 1347 1401 Filaggrin 8.; REPEAT 1552 1603 Filaggrin 9.; REPEAT 1671 1725 Filaggrin 10.; REPEAT 1876 1927 Filaggrin 11.; REPEAT 1995 2050 Filaggrin 12.; REPEAT 2201 2252 Filaggrin 13.; RE…	COMPBIAS 260 3955 Ser-rich.; COMPBIAS 4057 4060 Poly-Tyr.		AL356504;L01089;M24355;
187	P21333	FLNA_HUMAN	Filamin-A (FLN-A) (Actin-binding protein 280) (ABP-280) (Alpha-filamin) (Endothelial actin-binding protein) (Filamin-1) (Non-muscle filamin)	FLNA FLN FLN1	2647	97	15	0.570539	0.0122842	0.669968	0.0253084	3D-structure; Acetylation; Actin-binding; Alternative splicing; Cilium biogenesis/degradation; Complete proteome; Cytoplasm; Cytoskeleton; Direct protein sequencing; Disease mutation; Isopeptide bond; Phosphoprotein; Polymorphism; Reference proteome; Repeat; Ubl conjugation	FUNCTION: Promotes orthogonal branching of actin filaments and links actin filaments to membrane glycoproteins. Anchors various transmembrane proteins to the actin cytoskeleton and serves as a scaffold for a wide range of cytoplasmic signaling proteins. Interaction with FLNA may allow neuroblast migration from the ventricular zone into the cortical plate. Tethers cell surface-localized furin, mod…					DISEASE: Periventricular nodular heterotopia 1 (PVNH1) [MIM:300049]: A developmental disorder characterized by the presence of periventricular nodules of cerebral gray matter, resulting from a failure of neurons to migrate normally from the lateral ventricular proliferative zone, where they are formed, to the cerebral cortex. PVNH1 is an X-linked dominant form. Heterozygous females have normal in…	Q9WMX2; Q6UY14-3; Q8N264; O95067; P46108; P07148; Q6ZTI6; O75369; Q12948; P62993; P08238; Q9UBY9; P05556; P07228; P26010; Q53G59; Q8TCE9; O14786; P35372; Q86SQ0; Q04864; P15884	actin cytoskeleton [GO:0015629]; actin filament [GO:0005884]; actin filament bundle [GO:0032432]; apical dendrite [GO:0097440]; cortical cytoskeleton [GO:0030863]; cytoplasm [GO:0005737]; cytosol [GO:0005829]; dendritic shaft [GO:0043198]; extracellular exosome [GO:0070062]; extracellular region [GO:0005576]; focal adhesion [GO:0005925]; membrane [GO:0016020]; Myb complex [GO:0031523]; neuronal c…	actin crosslink formation [GO:0051764]; actin cytoskeleton reorganization [GO:0031532]; adenylate cyclase-inhibiting dopamine receptor signaling pathway [GO:0007195]; blood coagulation [GO:0007596]; cell junction assembly [GO:0034329]; cilium assembly [GO:0042384]; cytoplasmic sequestering of protein [GO:0051220]; early endosome to late endosome transport [GO:0045022]; epithelial to mesenchymal t…	actin filament binding [GO:0051015]; Fc-gamma receptor I complex binding [GO:0034988]; glycoprotein binding [GO:0001948]; poly(A) RNA binding [GO:0044822]; protein homodimerization activity [GO:0042803]; Rac GTPase binding [GO:0048365]; Ral GTPase binding [GO:0017160]; Rho GTPase binding [GO:0017048]; signal transducer activity [GO:0004871]; small GTPase binding [GO:0031267]; transcription factor…	actin cytoskeleton [GO:0015629]; actin filament [GO:0005884]; actin filament bundle [GO:0032432]; apical dendrite [GO:0097440]; cortical cytoskeleton [GO:0030863]; cytoplasm [GO:0005737]; cytosol [GO:0005829]; dendritic shaft [GO:0043198]; extracellular exosome [GO:0070062]; extracellular region [GO:0005576]; focal adhesion [GO:0005925]; membrane [GO:0016020]; Myb complex [GO:0031523]; neuronal c…								SUBCELLULAR LOCATION: Cytoplasm, cell cortex. Cytoplasm, cytoskeleton.		REPEAT 276 374 Filamin 1.; REPEAT 376 474 Filamin 2.; REPEAT 475 570 Filamin 3.; REPEAT 571 663 Filamin 4.; REPEAT 667 763 Filamin 5.; REPEAT 764 866 Filamin 6.; REPEAT 867 965 Filamin 7.; REPEAT 966 1061 Filamin 8.; REPEAT 1062 1154 Filamin 9.; REPEAT 1155 1249 Filamin 10.; REPEAT 1250 1349 Filamin 11.; REPEAT 1350 1442 Filamin 12.; REPEAT 1443 1539 Filamin 13.; REPEAT 1540 1636 Filamin 14.; REP…		DOMAIN: Comprised of a NH2-terminal actin-binding domain, 24 immunoglobulin-like internally homologous repeats and two hinge regions. Repeat 24 and the second hinge domain are important for dimer formation.	X53416;L44140;X70082;X70085;GU727643;AK090427;AB593010;BX664723;BX936346;BX664723;BX936346;BX936346;BX664723;BX936346;BX664723;CH471172;CH471172;
188	P21506	ZNF10_HUMAN	Zinc finger protein 10 (Zinc finger protein KOX1)	ZNF10 KOX1	573	28	12	0.408499	0.0254595	1.17451	0.0733914	Complete proteome; DNA-binding; Metal-binding; Nucleus; Polymorphism; Reference proteome; Repeat; Transcription; Transcription regulation; Zinc; Zinc-finger	FUNCTION: May be involved in transcriptional regulation.							nucleus [GO:0005634]; DNA binding [GO:0003677]; metal ion binding [GO:0046872]; regulation of transcription, DNA-templated [GO:0006355]; transcription, DNA-templated [GO:0006351]	regulation of transcription, DNA-templated [GO:0006355]; transcription, DNA-templated [GO:0006351]	DNA binding [GO:0003677]; metal ion binding [GO:0046872]	nucleus [GO:0005634]								SUBCELLULAR LOCATION: Nucleus {ECO:0000269|PubMed:23665872}.					X52332;AK314784;CH471218;BC024182;
189	P21917	DRD4_HUMAN	D(4) dopamine receptor (D(2C) dopamine receptor) (Dopamine D4 receptor)	DRD4	467	16	8	0.749173	0.0573981	0.926093	0.0875178	Biological rhythms; Cell membrane; Complete proteome; Disulfide bond; G-protein coupled receptor; Glycoprotein; Membrane; Polymorphism; Receptor; Reference proteome; Repeat; Transducer; Transmembrane; Transmembrane helix; Ubl conjugation	FUNCTION: Dopamine receptor responsible for neuronal signaling in the mesolimbic system of the brain, an area of the brain that regulates emotion and complex behavior. Its activity is mediated by G proteins which inhibit adenylyl cyclase. Modulates the circadian rhythm of contrast sensitivity by regulating the rhythmic expression of NPAS2 in the retinal ganglion cells (By similarity). {ECO:000025…						Itself	cell cortex [GO:0005938]; dendritic spine [GO:0043197]; integral component of plasma membrane [GO:0005887]; membrane [GO:0016020]; neuronal cell body [GO:0043025]; plasma membrane [GO:0005886]; terminal bouton [GO:0043195]; vesicle membrane [GO:0012506]; dopamine binding [GO:0035240]; dopamine neurotransmitter receptor activity [GO:0004952]; dopamine neurotransmitter receptor activity, coupled vi…	activation of MAPK activity [GO:0000187]; adenylate cyclase-inhibiting dopamine receptor signaling pathway [GO:0007195]; adult locomotory behavior [GO:0008344]; arachidonic acid secretion [GO:0050482]; behavioral fear response [GO:0001662]; behavioral response to cocaine [GO:0048148]; behavioral response to ethanol [GO:0048149]; cellular calcium ion homeostasis [GO:0006874]; circadian rhythm [GO:…	dopamine binding [GO:0035240]; dopamine neurotransmitter receptor activity [GO:0004952]; dopamine neurotransmitter receptor activity, coupled via Gi/Go [GO:0001591]; drug binding [GO:0008144]; G-protein coupled amine receptor activity [GO:0008227]; identical protein binding [GO:0042802]; potassium channel regulator activity [GO:0015459]; SH3 domain binding [GO:0017124]	cell cortex [GO:0005938]; dendritic spine [GO:0043197]; integral component of plasma membrane [GO:0005887]; membrane [GO:0016020]; neuronal cell body [GO:0043025]; plasma membrane [GO:0005886]; terminal bouton [GO:0043195]; vesicle membrane [GO:0012506]						TRANSMEM 38 60 Helical; Name=1. {ECO:0000255}.; TRANSMEM 71 93 Helical; Name=2. {ECO:0000255}.; TRANSMEM 110 131 Helical; Name=3. {ECO:0000255}.; TRANSMEM 152 175 Helical; Name=4. {ECO:0000255}.; TRANSMEM 192 213 Helical; Name=5. {ECO:0000255}.; TRANSMEM 395 417 Helical; Name=6. {ECO:0000255}.; TRANSMEM 427 449 Helical; Name=7. {ECO:0000255}.		SUBCELLULAR LOCATION: Cell membrane {ECO:0000269|PubMed:20100572}; Multi-pass membrane protein {ECO:0000269|PubMed:20100572}.		REPEAT 249 264 1; approximate.; REPEAT 265 280 2.; REPEAT 281 296 3.; REPEAT 297 312 4.; REPEAT 313 328 5.; REPEAT 329 344 6.; REPEAT 345 360 7; approximate.			L12398;L12397;AB065765;EU432112;CH471158;
190	P22105	TENX_HUMAN	Tenascin-X (TN-X) (Hexabrachion-like protein)	TNXB HXBL TNX TNXB1 TNXB2 XB	4242	214	9	0.462528	0.0135054	0.566544	0.020499	3D-structure; Alternative splicing; Cell adhesion; Coiled coil; Complete proteome; Direct protein sequencing; Disease mutation; Disulfide bond; EGF-like domain; Ehlers-Danlos syndrome; Extracellular matrix; Glycoprotein; Polymorphism; Reference proteome; Repeat; Secreted; Signal	FUNCTION: Appears to mediate interactions between cells and the extracellular matrix. Substrate-adhesion molecule that appears to inhibit cell migration. Accelerates collagen fibril formation. May play a role in supporting the growth of epithelial tumors. {ECO:0000269|PubMed:17033827}.					DISEASE: Ehlers-Danlos syndrome due to tenascin X deficiency (EDSTNXD) [MIM:606408]: An Ehlers-Danlos-like syndrome characterized by hyperextensible skin, hypermobile joints, and tissue fragility. Tenascin-X-deficient patients, however, lack atrophic scars, a major diagnostic criteria for classic Ehlers-Danlos. Delayed wound healing, which is also common in classic EDS, is only present in a subse…	Q8N9N5	extracellular exosome [GO:0070062]; extracellular space [GO:0005615]; intracellular [GO:0005622]; proteinaceous extracellular matrix [GO:0005578]; heparin binding [GO:0008201]; integrin binding [GO:0005178]; actin cytoskeleton organization [GO:0030036]; cell adhesion [GO:0007155]; cell-matrix adhesion [GO:0007160]; collagen fibril organization [GO:0030199]; collagen metabolic process [GO:0032963]…	actin cytoskeleton organization [GO:0030036]; cell adhesion [GO:0007155]; cell-matrix adhesion [GO:0007160]; collagen fibril organization [GO:0030199]; collagen metabolic process [GO:0032963]; elastic fiber assembly [GO:0048251]; extracellular fibril organization [GO:0043206]; fatty acid metabolic process [GO:0006631]; regulation of JUN kinase activity [GO:0043506]; single organismal cell-cell ad…	heparin binding [GO:0008201]; integrin binding [GO:0005178]	extracellular exosome [GO:0070062]; extracellular space [GO:0005615]; intracellular [GO:0005622]; proteinaceous extracellular matrix [GO:0005578]		SIGNAL 1 23 {ECO:0000255}.						SUBCELLULAR LOCATION: Secreted, extracellular space, extracellular matrix.	MOTIF 1666 1668 Cell attachment site. {ECO:0000255}.				U24488;AF019413;U89337;AL049547;AL049547;CH471081;BC033740;BC125114;BC125115;BC130037;X71923;Y13782;Y13783;U52696;AB209012;M25813;
191	P22528	SPR1B_HUMAN	Cornifin-B (14.9 kDa pancornulin) (Small proline-rich protein IB) (SPR-IB)	SPRR1B	89	8	7	0.687883	0.126783	1.44062	0.221937	Complete proteome; Cytoplasm; Direct protein sequencing; Keratinization; Polymorphism; Reference proteome; Repeat	FUNCTION: Cross-linked envelope protein of keratinocytes. It is a keratinocyte protein that first appears in the cell cytosol, but ultimately becomes cross-linked to membrane proteins by transglutaminase. All that results in the formation of an insoluble envelope beneath the plasma membrane. Can function as both amine donor and acceptor in transglutaminase-mediated cross-linkage.							cornified envelope [GO:0001533]; cytoplasm [GO:0005737]; extracellular exosome [GO:0070062]; protein binding, bridging [GO:0030674]; structural molecule activity [GO:0005198]; epidermis development [GO:0008544]; keratinization [GO:0031424]; keratinocyte differentiation [GO:0030216]; peptide cross-linking [GO:0018149]	epidermis development [GO:0008544]; keratinization [GO:0031424]; keratinocyte differentiation [GO:0030216]; peptide cross-linking [GO:0018149]	protein binding, bridging [GO:0030674]; structural molecule activity [GO:0005198]	cornified envelope [GO:0001533]; cytoplasm [GO:0005737]; extracellular exosome [GO:0070062]								SUBCELLULAR LOCATION: Cytoplasm.		REPEAT 3 14 1.; REPEAT 18 29 2.; REPEAT 31 38 1.; REPEAT 39 46 2.; REPEAT 47 54 3.; REPEAT 55 62 4.; REPEAT 63 70 5.; REPEAT 71 78 6.			M19888;M21300;M21301;M84757;AK312191;AY787223;AL356867;BC056240;
192	P22531	SPR2E_HUMAN	Small proline-rich protein 2E (SPR-2E) (Small proline-rich protein II) (SPR-II)	SPRR2E	72	9	5	0.25894	0.0281257	1.36489	0.280443	Complete proteome; Cytoplasm; Keratinization; Reference proteome; Repeat	FUNCTION: Cross-linked envelope protein of keratinocytes. It is a keratinocyte protein that first appears in the cell cytosol, but ultimately becomes cross-linked to membrane proteins by transglutaminase. All that results in the formation of an insoluble envelope beneath the plasma membrane.							cornified envelope [GO:0001533]; cytoplasm [GO:0005737]; structural molecule activity [GO:0005198]; epidermis development [GO:0008544]; keratinization [GO:0031424]; keratinocyte differentiation [GO:0030216]; peptide cross-linking [GO:0018149]	epidermis development [GO:0008544]; keratinization [GO:0031424]; keratinocyte differentiation [GO:0030216]; peptide cross-linking [GO:0018149]	structural molecule activity [GO:0005198]	cornified envelope [GO:0001533]; cytoplasm [GO:0005737]								SUBCELLULAR LOCATION: Cytoplasm.		REPEAT 21 29 1.; REPEAT 30 38 2.; REPEAT 39 47 3.			M20030;AF333955;AL139417;
193	P22626	ROA2_HUMAN	Heterogeneous nuclear ribonucleoproteins A2/B1 (hnRNP A2/B1)	HNRNPA2B1 HNRPA2B1	353	7	20	1.28129	0.0879763	2.13415	0.208095	3D-structure; Acetylation; Alternative splicing; Complete proteome; Cytoplasm; Direct protein sequencing; Disease mutation; Isopeptide bond; Methylation; Nucleus; Phosphoprotein; RNA-binding; Reference proteome; Repeat; Ribonucleoprotein; Spliceosome; Ubl conjugation; mRNA processing; mRNA splicing	FUNCTION: Involved with pre-mRNA processing. Forms complexes (ribonucleosomes) with at least 20 other different hnRNP and heterogeneous nuclear RNA in the nucleus.					DISEASE: Inclusion body myopathy with early-onset Paget disease with or without frontotemporal dementia 2 (IBMPFD2) [MIM:615422]: An autosomal dominant disease characterized by disabling muscle weakness clinically resembling to limb girdle muscular dystrophy, osteolytic bone lesions consistent with Paget disease, and premature frontotemporal dementia. Clinical features show incomplete penetrance.…	Q9HA38	catalytic step 2 spliceosome [GO:0071013]; cytoplasm [GO:0005737]; membrane [GO:0016020]; nucleoplasm [GO:0005654]; nucleus [GO:0005634]; ribonucleoprotein complex [GO:0030529]; spliceosomal complex [GO:0005681]; nucleotide binding [GO:0000166]; poly(A) RNA binding [GO:0044822]; pre-mRNA intronic binding [GO:0097157]; RNA binding [GO:0003723]; single-stranded telomeric DNA binding [GO:0043047]; g…	gene expression [GO:0010467]; mRNA processing [GO:0006397]; mRNA splicing, via spliceosome [GO:0000398]; negative regulation of mRNA splicing, via spliceosome [GO:0048025]; negative regulation of transcription from RNA polymerase II promoter [GO:0000122]; RNA splicing [GO:0008380]; RNA transport [GO:0050658]	nucleotide binding [GO:0000166]; poly(A) RNA binding [GO:0044822]; pre-mRNA intronic binding [GO:0097157]; RNA binding [GO:0003723]; single-stranded telomeric DNA binding [GO:0043047]	catalytic step 2 spliceosome [GO:0071013]; cytoplasm [GO:0005737]; membrane [GO:0016020]; nucleoplasm [GO:0005654]; nucleus [GO:0005634]; ribonucleoprotein complex [GO:0030529]; spliceosomal complex [GO:0005681]								SUBCELLULAR LOCATION: Nucleus, nucleoplasm {ECO:0000269|PubMed:17289661}. Cytoplasm {ECO:0000269|PubMed:17289661}. Note=Localized in cytoplasmic mRNP granules containing untranslated mRNAs. Component of ribonucleosomes. Predominantly nucleoplasmic, however isoform A2 is also found in the cytoplasm of cells in some tissues. Not found in the nucleolus.	MOTIF 9 15 Nuclear localization signal. {ECO:0000255}.		COMPBIAS 202 353 Gly-rich.		M29064;M29065;U09123;U09120;U09121;U09122;D28877;D28877;AK289429;
194	P23467	PTPRB_HUMAN	Receptor-type tyrosine-protein phosphatase beta (Protein-tyrosine phosphatase beta) (R-PTP-beta) (EC 3.1.3.48) (Vascular endothelial protein tyrosine phosphatase) (VE-PTP)	PTPRB PTPB	1997	90	5	0.469104	0.0581666	0.762908	0.0602983	3D-structure; Alternative splicing; Angiogenesis; Complete proteome; Glycoprotein; Hydrolase; Membrane; Polymorphism; Protein phosphatase; Reference proteome; Repeat; Signal; Transmembrane; Transmembrane helix	FUNCTION: Plays an important role in blood vessel remodeling and angiogenesis. Not necessary for the initial formation of blood vessels, but is essential for their maintenance and remodeling. Can induce dephosphorylation of TEK/TIE2, CDH5/VE-cadherin and KDR/VEGFR-2. Regulates angiopoietin-TIE2 signaling in endothelial cells. Acts as a negative regulator of TIE2, and controls TIE2 driven endothel…	ACT_SITE 1904 1904 Phosphocysteine intermediate. {ECO:0000255|PROSITE-ProRule:PRU00160, ECO:0000255|PROSITE-ProRule:PRU10044, ECO:0000269|PubMed:17139078}.	BINDING 1870 1870 Substrate.; BINDING 1948 1948 Substrate. {ECO:0000250}.		CATALYTIC ACTIVITY: Protein tyrosine phosphate + H(2)O = protein tyrosine + phosphate. {ECO:0000255|PROSITE-ProRule:PRU10044}.		P04626; P10912; P27361; P08581; Q02763	integral component of plasma membrane [GO:0005887]; receptor complex [GO:0043235]; transmembrane receptor protein tyrosine phosphatase activity [GO:0005001]; angiogenesis [GO:0001525]; dephosphorylation [GO:0016311]; peptidyl-tyrosine dephosphorylation [GO:0035335]; phosphate-containing compound metabolic process [GO:0006796]; protein dephosphorylation [GO:0006470]	angiogenesis [GO:0001525]; dephosphorylation [GO:0016311]; peptidyl-tyrosine dephosphorylation [GO:0035335]; phosphate-containing compound metabolic process [GO:0006796]; protein dephosphorylation [GO:0006470]	transmembrane receptor protein tyrosine phosphatase activity [GO:0005001]	integral component of plasma membrane [GO:0005887]; receptor complex [GO:0043235]		SIGNAL 1 22 {ECO:0000255}.				TRANSMEM 1622 1642 Helical. {ECO:0000255}.	3.1.3.48	SUBCELLULAR LOCATION: Membrane {ECO:0000305}; Single-pass type I membrane protein {ECO:0000305}.					X54131;CH471054;BC101679;BC113463;BC143356;BC143360;
195	P23588	IF4B_HUMAN	Eukaryotic translation initiation factor 4B (eIF-4B)	EIF4B	611	5	20	1.41017	0.124594	1.63664	0.129496	3D-structure; Acetylation; Alternative splicing; Complete proteome; Direct protein sequencing; Initiation factor; Phosphoprotein; Polymorphism; Protein biosynthesis; RNA-binding; Reference proteome	FUNCTION: Required for the binding of mRNA to ribosomes. Functions in close association with EIF4-F and EIF4-A. Binds near the 5'-terminal cap of mRNA in presence of EIF-4F and ATP. Promotes the ATPase activity and the ATP-dependent RNA unwinding activity of both EIF4-A and EIF4-F.						P53350; Q9BSI4	cytosol [GO:0005829]; eukaryotic translation initiation factor 4F complex [GO:0016281]; nucleotide binding [GO:0000166]; poly(A) RNA binding [GO:0044822]; RNA binding [GO:0003723]; translation initiation factor activity [GO:0003743]; cellular protein metabolic process [GO:0044267]; gene expression [GO:0010467]; insulin receptor signaling pathway [GO:0008286]; nuclear-transcribed mRNA catabolic pr…	cellular protein metabolic process [GO:0044267]; gene expression [GO:0010467]; insulin receptor signaling pathway [GO:0008286]; nuclear-transcribed mRNA catabolic process, deadenylation-dependent decay [GO:0000288]; nuclear-transcribed mRNA poly(A) tail shortening [GO:0000289]; regulation of translational initiation [GO:0006446]; translation [GO:0006412]; translational initiation [GO:0006413]	nucleotide binding [GO:0000166]; poly(A) RNA binding [GO:0044822]; RNA binding [GO:0003723]; translation initiation factor activity [GO:0003743]	cytosol [GO:0005829]; eukaryotic translation initiation factor 4F complex [GO:0016281]											COMPBIAS 164 331 Arg-rich.; COMPBIAS 169 325 Asp-rich.		X55733;AB076839;AK299526;CR456958;AK222528;CH471054;BC073139;BC073154;BC098437;
196	P24821	TENA_HUMAN	Tenascin (TN) (Cytotactin) (GMEM) (GP 150-225) (Glioma-associated-extracellular matrix antigen) (Hexabrachion) (JI) (Myotendinous antigen) (Neuronectin) (Tenascin-C) (TN-C)	TNC HXB	2201	31	15	0.293142	0.0170541	1.07389	0.0571547	3D-structure; Alternative splicing; Cell adhesion; Coiled coil; Complete proteome; Deafness; Direct protein sequencing; Disease mutation; Disulfide bond; EGF-like domain; Extracellular matrix; Glycoprotein; Non-syndromic deafness; Phosphoprotein; Polymorphism; Reference proteome; Repeat; Secreted; Signal	FUNCTION: Extracellular matrix protein implicated in guidance of migrating neurons as well as axons during development, synaptic plasticity as well as neuronal regeneration. Promotes neurite outgrowth from cortical neurons grown on a monolayer of astrocytes. Ligand for integrins alpha-8/beta-1, alpha-9/beta-1, alpha-V/beta-3 and alpha-V/beta-6.					DISEASE: Deafness, autosomal dominant, 56 (DFNA56) [MIM:615629]: A form of non-syndromic sensorineural hearing loss. Sensorineural deafness results from damage to the neural receptors of the inner ear, the nerve pathways to the brain, or the area of the brain that receives sound information. DFNA56 is characterized by progressive hearing impairment with post-lingual onset. {ECO:0000269|PubMed:239…		basement membrane [GO:0005604]; extracellular matrix [GO:0031012]; extracellular region [GO:0005576]; extracellular space [GO:0005615]; focal adhesion [GO:0005925]; interstitial matrix [GO:0005614]; membrane [GO:0016020]; syndecan binding [GO:0045545]; cell adhesion [GO:0007155]; extracellular matrix organization [GO:0030198]; mesenchymal-epithelial cell signaling involved in prostate gland devel…	cell adhesion [GO:0007155]; extracellular matrix organization [GO:0030198]; mesenchymal-epithelial cell signaling involved in prostate gland development [GO:0060739]; neuromuscular junction development [GO:0007528]; osteoblast differentiation [GO:0001649]; peripheral nervous system axon regeneration [GO:0014012]; positive regulation of cell proliferation [GO:0008284]; positive regulation of gene …	syndecan binding [GO:0045545]	basement membrane [GO:0005604]; extracellular matrix [GO:0031012]; extracellular region [GO:0005576]; extracellular space [GO:0005615]; focal adhesion [GO:0005925]; interstitial matrix [GO:0005614]; membrane [GO:0016020]		SIGNAL 1 22 {ECO:0000269|PubMed:1707164}.						SUBCELLULAR LOCATION: Secreted, extracellular space, extracellular matrix.					M55618;X56160;X78565;AL162425;M24630;
197	P24928	RPB1_HUMAN	DNA-directed RNA polymerase II subunit RPB1 (RNA polymerase II subunit B1) (EC 2.7.7.6) (DNA-directed RNA polymerase II subunit A) (DNA-directed RNA polymerase III largest subunit) (RNA-directed RNA polymerase II subunit RPB1) (EC 2.7.7.48)	POLR2A POLR2	1970	7	59	0.449208	0.0122313	1.41041	0.0407218	3D-structure; Acetylation; Alternative splicing; Complete proteome; DNA-binding; DNA-directed RNA polymerase; Magnesium; Metal-binding; Methylation; Nucleotidyltransferase; Nucleus; Phosphoprotein; Polymorphism; RNA-directed RNA polymerase; Reference proteome; Repeat; Transcription; Transferase; Ubl conjugation; Zinc	FUNCTION: DNA-dependent RNA polymerase catalyzes the transcription of DNA into RNA using the four ribonucleoside triphosphates as substrates. Largest and catalytic component of RNA polymerase II which synthesizes mRNA precursors and many functional non-coding RNAs. Forms the polymerase active center together with the second largest subunit. Pol II is the central component of the basal RNA polymer…				CATALYTIC ACTIVITY: Nucleoside triphosphate + RNA(n) = diphosphate + RNA(n+1).		Q6P1J9; P17844; Q8N7H5; Q9NQG5; Q96H20; O00267; Q9HCS7	DNA-directed RNA polymerase II, core complex [GO:0005665]; nucleoplasm [GO:0005654]; nucleus [GO:0005634]; DNA binding [GO:0003677]; DNA-directed RNA polymerase activity [GO:0003899]; metal ion binding [GO:0046872]; poly(A) RNA binding [GO:0044822]; RNA-directed RNA polymerase activity [GO:0003968]; ubiquitin protein ligase binding [GO:0031625]; 7-methylguanosine mRNA capping [GO:0006370]; DNA re…	7-methylguanosine mRNA capping [GO:0006370]; DNA repair [GO:0006281]; gene expression [GO:0010467]; gene silencing by RNA [GO:0031047]; mRNA splicing, via spliceosome [GO:0000398]; nucleotide-excision repair [GO:0006289]; piRNA metabolic process [GO:0034587]; positive regulation of RNA splicing [GO:0033120]; positive regulation of viral transcription [GO:0050434]; regulation of transcription, DNA…	DNA binding [GO:0003677]; DNA-directed RNA polymerase activity [GO:0003899]; metal ion binding [GO:0046872]; poly(A) RNA binding [GO:0044822]; RNA-directed RNA polymerase activity [GO:0003968]; ubiquitin protein ligase binding [GO:0031625]	DNA-directed RNA polymerase II, core complex [GO:0005665]; nucleoplasm [GO:0005654]; nucleus [GO:0005634]							2.7.7.6; 2.7.7.48	SUBCELLULAR LOCATION: Nucleus {ECO:0000269|PubMed:9852112}.		REPEAT 1593 1599 1.; REPEAT 1600 1606 2; approximate.; REPEAT 1608 1614 3.; REPEAT 1615 1621 4.; REPEAT 1622 1628 5.; REPEAT 1629 1635 6.; REPEAT 1636 1642 7.; REPEAT 1643 1649 8.; REPEAT 1650 1656 9.; REPEAT 1657 1663 10.; REPEAT 1664 1670 11.; REPEAT 1671 1677 12.; REPEAT 1678 1684 13.; REPEAT 1685 1691 14.; REPEAT 1692 1698 15.; REPEAT 1699 1705 16.; REPEAT 1706 1712 17.; REPEAT 1713 1719 18.;…		DOMAIN: The C-terminal domain (CTD) serves as a platform for assembly of factors that regulate transcription initiation, elongation, termination and mRNA processing. {ECO:0000303|PubMed:22137580}.	X63564;X74874;X74873;X74872;X74871;X74870;CH471108;BC067295;BC137231;
198	P26436	ASPX_HUMAN	Acrosomal protein SP-10 (Acrosomal vesicle protein 1)	ACRV1	265	5	23	0.80853	0.0500587	2.60139	0.202534	Alternative splicing; Complete proteome; Cytoplasmic vesicle; Direct protein sequencing; Glycoprotein; Polymorphism; Reference proteome; Repeat; Signal								acrosomal vesicle [GO:0001669]; multicellular organismal development [GO:0007275]	multicellular organismal development [GO:0007275]		acrosomal vesicle [GO:0001669]		SIGNAL 1 21 {ECO:0000255}.						SUBCELLULAR LOCATION: Cytoplasmic vesicle, secretory vesicle, acrosome. Note=Nascent acrosomal vesicle of Golgi phase spermatids.		REPEAT 66 70 1-1.; REPEAT 71 75 1-2.; REPEAT 85 88 2-1.; REPEAT 91 95 1-3.; REPEAT 110 114 3-1.; REPEAT 115 119 3-2.; REPEAT 120 123 2-2.; REPEAT 125 129 3-3.; REPEAT 135 139 3-4.; REPEAT 140 144 3-5.; REPEAT 145 148 2-3.; REPEAT 150 154 3-6.; REPEAT 155 159 3-7.; REPEAT 160 164 3-8.; REPEAT 165 168 2-4.; REPEAT 170 174 3-9.			M82967;M82968;S65583;S65606;S65576;S65578;AK223335;BC014588;
199	P27658	CO8A1_HUMAN	Collagen alpha-1(VIII) chain (Endothelial collagen) [Cleaved into: Vastatin]	COL8A1 C3orf7	744	15	23	0.496548	0.0208839	1.20695	0.0592013	Angiogenesis; Basement membrane; Cell adhesion; Collagen; Complete proteome; Extracellular matrix; Hydroxylation; Reference proteome; Repeat; Secreted; Signal	FUNCTION: Macromolecular component of the subendothelium. Major component of the Descemet's membrane (basement membrane) of corneal endothelial cells. Also component of the endothelia of blood vessels. Necessary for migration and proliferation of vascular smooth muscle cells and thus, has a potential role in the maintenance of vessel wall integrity and structure, in particular in atherogenesis. {…						Q02930-3; Q0VD86; Q6A162; P60409; P60410; Q6PEX3; Q9BYQ4; Q7Z3S9; Q04864; Q02446; Q08AM6	collagen type VIII trimer [GO:0005591]; endoplasmic reticulum lumen [GO:0005788]; extracellular exosome [GO:0070062]; extracellular region [GO:0005576]; intracellular membrane-bounded organelle [GO:0043231]; angiogenesis [GO:0001525]; camera-type eye morphogenesis [GO:0048593]; cell adhesion [GO:0007155]; collagen catabolic process [GO:0030574]; endodermal cell differentiation [GO:0035987]; epith…	angiogenesis [GO:0001525]; camera-type eye morphogenesis [GO:0048593]; cell adhesion [GO:0007155]; collagen catabolic process [GO:0030574]; endodermal cell differentiation [GO:0035987]; epithelial cell proliferation [GO:0050673]; extracellular matrix disassembly [GO:0022617]; extracellular matrix organization [GO:0030198]; positive regulation of cell-substrate adhesion [GO:0010811]		collagen type VIII trimer [GO:0005591]; endoplasmic reticulum lumen [GO:0005788]; extracellular exosome [GO:0070062]; extracellular region [GO:0005576]; intracellular membrane-bounded organelle [GO:0043231]		SIGNAL 1 27 {ECO:0000255}.						SUBCELLULAR LOCATION: Secreted, extracellular space, extracellular matrix, basement membrane.					X57527;BT009917;CH471052;CH471052;CH471052;BC013581;
200	P27816	MAP4_HUMAN	Microtubule-associated protein 4 (MAP-4)	MAP4	1152	14	21	0.624021	0.0183921	1.32404	0.0803001	Acetylation; Alternative splicing; Complete proteome; Cytoplasm; Cytoskeleton; Direct protein sequencing; Microtubule; Phosphoprotein; Polymorphism; Reference proteome; Repeat	FUNCTION: Non-neuronal microtubule-associated protein. Promotes microtubule assembly. {ECO:0000269|PubMed:10791892}.						P16333	cytoplasm [GO:0005737]; extracellular exosome [GO:0070062]; microtubule [GO:0005874]; microtubule associated complex [GO:0005875]; microtubule cytoskeleton [GO:0015630]; mitotic spindle [GO:0072686]; neuron projection [GO:0043005]; neuronal postsynaptic density [GO:0097481]; plasma membrane [GO:0005886]; microtubule binding [GO:0008017]; poly(A) RNA binding [GO:0044822]; structural molecule activ…	cell division [GO:0051301]; establishment of spindle orientation [GO:0051294]; microtubule sliding [GO:0051012]; mitotic spindle organization [GO:0007052]; neuron projection development [GO:0031175]	microtubule binding [GO:0008017]; poly(A) RNA binding [GO:0044822]; structural molecule activity [GO:0005198]	cytoplasm [GO:0005737]; extracellular exosome [GO:0070062]; microtubule [GO:0005874]; microtubule associated complex [GO:0005875]; microtubule cytoskeleton [GO:0015630]; mitotic spindle [GO:0072686]; neuronal postsynaptic density [GO:0097481]; neuron projection [GO:0043005]; plasma membrane [GO:0005886]								SUBCELLULAR LOCATION: Cytoplasm, cytoskeleton.		REPEAT 248 261 1.; REPEAT 262 275 2.; REPEAT 276 289 3.; REPEAT 290 303 4.; REPEAT 304 317 5.; REPEAT 318 331 6.; REPEAT 332 345 7.; REPEAT 346 351 8; truncated.; REPEAT 352 377 26 residues 1.; REPEAT 378 403 26 residues 2.; REPEAT 408 421 9.; REPEAT 422 433 10.; REPEAT 434 447 11.; REPEAT 448 461 12.; REPEAT 462 475 13.; REPEAT 476 489 14.; REPEAT 490 503 15.; REPEAT 504 517 16.; REPEAT 532 545 …			M64571;U19727;AK054696;AK125245;AB209377;CH471055;BC008715;BC012794;BC015149;BC051843;CR749544;
201	P28698	MZF1_HUMAN	Myeloid zinc finger 1 (MZF-1) (Zinc finger and SCAN domain-containing protein 6) (Zinc finger protein 42)	MZF1 MZF ZNF42 ZSCAN6	734	28	13	0.579143	0.0268381	0.925583	0.0516778	3D-structure; Alternative splicing; Complete proteome; DNA-binding; Metal-binding; Nucleus; Polymorphism; Reference proteome; Repeat; Transcription; Transcription regulation; Zinc; Zinc-finger	FUNCTION: Binds to target promoter DNA and functions as trancription regulator. Regulates transcription from the PADI1 and CDH2 promoter. May be one regulator of transcriptional events during hemopoietic development. {ECO:0000269|PubMed:15541732, ECO:0000269|PubMed:17851584}.							nucleus [GO:0005634]; metal ion binding [GO:0046872]; protein homodimerization activity [GO:0042803]; RNA polymerase II core promoter proximal region sequence-specific DNA binding [GO:0000978]; transcription factor activity, sequence-specific DNA binding [GO:0003700]; transcription regulatory region DNA binding [GO:0044212]; transcriptional activator activity, RNA polymerase II core promoter prox…	negative regulation of transcription from RNA polymerase II promoter [GO:0000122]; positive regulation of transcription from RNA polymerase II promoter [GO:0045944]; regulation of transcription, DNA-templated [GO:0006355]; transcription from RNA polymerase II promoter [GO:0006366]	metal ion binding [GO:0046872]; protein homodimerization activity [GO:0042803]; RNA polymerase II core promoter proximal region sequence-specific DNA binding [GO:0000978]; transcriptional activator activity, RNA polymerase II core promoter proximal region sequence-specific binding [GO:0001077]; transcriptional repressor activity, RNA polymerase II core promoter proximal region sequence-specific b…	nucleus [GO:0005634]								SUBCELLULAR LOCATION: Nucleus.			COMPBIAS 310 321 Asp/Glu-rich (acidic).; COMPBIAS 463 484 Gly/Pro-rich.		M58297;AF055077;AF055078;AF161886;AF161886;CH471135;BC007777;BC053316;
202	P28799	GRN_HUMAN	Granulins (Proepithelin) (PEPI) [Cleaved into: Acrogranin (Glycoprotein of 88 Kda) (GP88) (Glycoprotein 88) (Progranulin); Paragranulin; Granulin-1 (Granulin G); Granulin-2 (Granulin F); Granulin-3 (Granulin B); Granulin-4 (Granulin A); Granulin-5 (Granulin C); Granulin-6 (Granulin D); Granulin-7 (Granulin E)]	GRN	593	15	14	0.59365	0.03861	0.954384	0.0535311	3D-structure; Alternative splicing; Complete proteome; Cytokine; Direct protein sequencing; Disulfide bond; Glycoprotein; Neurodegeneration; Neuronal ceroid lipofuscinosis; Polymorphism; Reference proteome; Repeat; Secreted; Signal	FUNCTION: Granulins have possible cytokine-like activity. They may play a role in inflammation, wound repair, and tissue remodeling.; FUNCTION: Granulin-4 promotes proliferation of the epithelial cell line A431 in culture while granulin-3 acts as an antagonist to granulin-4, inhibiting the growth.					DISEASE: Ubiquitin-positive frontotemporal dementia (UP-FTD) [MIM:607485]: Frontotemporal dementia (FTD) is the second most common cause of dementia in people under the age of 65 years. It is an autosomal dominant neurodegenerative disease. Note=The disease is caused by mutations affecting the gene represented in this entry.; DISEASE: Ceroid lipofuscinosis, neuronal, 11 (CLN11) [MIM:614706]: A fo…	Q8N6T3; O00555; Q07687; Q9NW38; O76003; P49639; P09022; P60409; Q6PEX3; Q9UBE8; P32242; O43765; P19438; P20333	cell surface [GO:0009986]; extracellular exosome [GO:0070062]; extracellular space [GO:0005615]; intracellular membrane-bounded organelle [GO:0043231]; mitochondrion [GO:0005739]; growth factor activity [GO:0008083]; poly(A) RNA binding [GO:0044822]; blastocyst hatching [GO:0001835]; chondrocyte proliferation [GO:0035988]; embryo implantation [GO:0007566]; male mating behavior [GO:0060179]; neura…	blastocyst hatching [GO:0001835]; chondrocyte proliferation [GO:0035988]; embryo implantation [GO:0007566]; male mating behavior [GO:0060179]; neural precursor cell proliferation [GO:0061351]; positive regulation of dendritic spine development [GO:0060999]; positive regulation of epithelial cell proliferation [GO:0050679]; response to estradiol [GO:0032355]; signal transduction [GO:0007165]; syna…	growth factor activity [GO:0008083]; poly(A) RNA binding [GO:0044822]	cell surface [GO:0009986]; extracellular exosome [GO:0070062]; extracellular space [GO:0005615]; intracellular membrane-bounded organelle [GO:0043231]; mitochondrion [GO:0005739]	PEPTIDE 18 ?47 Paragranulin. /FTId=PRO_0000012694.; PEPTIDE ?58 ?113 Granulin-1. /FTId=PRO_0000012695.; PEPTIDE 123 179 Granulin-2. /FTId=PRO_0000012696.; PEPTIDE 206 261 Granulin-3. /FTId=PRO_0000012697.; PEPTIDE 281 336 Granulin-4. /FTId=PRO_0000012698.; PEPTIDE 364 417 Granulin-5. /FTId=PRO_0000012699.; PEPTIDE 442 ?496 Granulin-6. /FTId=PRO_0000012700.; PEPTIDE ?518 ?573 Granulin-7. /FTId=PRO…	SIGNAL 1 17 {ECO:0000255}.						SUBCELLULAR LOCATION: Secreted.					X62320;AF055008;M75161;AY124489;BT006844;AK023348;AK222522;CH471178;CH471178;BC000324;BC010577;
203	P29374	ARI4A_HUMAN	AT-rich interactive domain-containing protein 4A (ARID domain-containing protein 4A) (Retinoblastoma-binding protein 1) (RBBP-1)	ARID4A RBBP1 RBP1	1257	5	35	1.80191	0.0831963	2.39713	0.132765	3D-structure; Alternative splicing; Complete proteome; Nucleus; Phosphoprotein; Polymorphism; Reference proteome; Transcription; Transcription regulation	FUNCTION: Interacts with the viral protein-binding domain of the retinoblastoma protein.							nucleoplasm [GO:0005654]; nucleus [GO:0005634]; transcriptional repressor complex [GO:0017053]; DNA binding [GO:0003677]; transcription factor activity, sequence-specific DNA binding [GO:0003700]; transcription regulatory region DNA binding [GO:0044212]; chromatin organization [GO:0006325]; erythrocyte development [GO:0048821]; establishment of Sertoli cell barrier [GO:0097368]; histone H3-K4 tri…	chromatin organization [GO:0006325]; erythrocyte development [GO:0048821]; establishment of Sertoli cell barrier [GO:0097368]; histone H3-K4 trimethylation [GO:0080182]; histone H3-K9 trimethylation [GO:0036124]; histone H4-K20 trimethylation [GO:0034773]; negative regulation of transcription, DNA-templated [GO:0045892]; positive regulation of transcription from RNA polymerase II promoter [GO:004…	DNA binding [GO:0003677]; transcription factor activity, sequence-specific DNA binding [GO:0003700]; transcription regulatory region DNA binding [GO:0044212]	nucleoplasm [GO:0005654]; nucleus [GO:0005634]; transcriptional repressor complex [GO:0017053]								SUBCELLULAR LOCATION: Nucleus {ECO:0000255|PROSITE-ProRule:PRU00355, ECO:0000269|PubMed:8455946}.					S66427;S57153;S57160;S57162;
204	P31629	ZEP2_HUMAN	Transcription factor HIVEP2 (Human immunodeficiency virus type I enhancer-binding protein 2) (HIV-EP2) (MHC-binding protein 2) (MBP-2)	HIVEP2	2446	6	43	1.23425	0.0441131	1.68067	0.065312	Complete proteome; DNA-binding; Isopeptide bond; Metal-binding; Nucleus; Phosphoprotein; Polymorphism; Reference proteome; Repeat; Transcription; Transcription regulation; Ubl conjugation; Zinc; Zinc-finger	FUNCTION: This protein specifically binds to the DNA sequence 5'-GGGACTTTCC-3' which is found in the enhancer elements of numerous viral promoters such as those of SV40, CMV, or HIV1. In addition, related sequences are found in the enhancer elements of a number of cellular promoters, including those of the class I MHC, interleukin-2 receptor, somatostatin receptor II, and interferon-beta genes. I…							nucleoplasm [GO:0005654]; DNA binding [GO:0003677]; metal ion binding [GO:0046872]; sequence-specific DNA binding [GO:0043565]; transcription factor activity, sequence-specific DNA binding [GO:0003700]; transcription regulatory region DNA binding [GO:0044212]; multicellular organismal development [GO:0007275]; regulation of transcription, DNA-templated [GO:0006355]; signal transduction [GO:000716…	multicellular organismal development [GO:0007275]; regulation of transcription, DNA-templated [GO:0006355]; signal transduction [GO:0007165]; transcription from RNA polymerase II promoter [GO:0006366]	DNA binding [GO:0003677]; metal ion binding [GO:0046872]; sequence-specific DNA binding [GO:0043565]; transcription factor activity, sequence-specific DNA binding [GO:0003700]; transcription regulatory region DNA binding [GO:0044212]	nucleoplasm [GO:0005654]								SUBCELLULAR LOCATION: Nucleus.	MOTIF 937 943 Nuclear localization signal. {ECO:0000255}.	REPEAT 2053 2056 1.; REPEAT 2059 2062 2.; REPEAT 2071 2074 3.; REPEAT 2083 2086 4.; REPEAT 2089 2092 5.; REPEAT 2106 2109 6.; REPEAT 2112 2115 7.; REPEAT 2118 2121 8.; REPEAT 2130 2133 9.; REPEAT 2145 2148 10.	COMPBIAS 950 982 Ser-rich.; COMPBIAS 1510 1586 Ser-rich.; COMPBIAS 1899 1923 Asp/Glu-rich (acidic).; COMPBIAS 2073 2148 Arg-rich.		M60119;X65644;AF153836;AL023584;M61744;
205	P31942	HNRH3_HUMAN	Heterogeneous nuclear ribonucleoprotein H3 (hnRNP H3) (Heterogeneous nuclear ribonucleoprotein 2H9) (hnRNP 2H9)	HNRNPH3 HNRPH3	346	9	15	0.725896	0.0390998	1.6545	0.200901	Acetylation; Alternative splicing; Complete proteome; Direct protein sequencing; Methylation; Nucleus; Phosphoprotein; Polymorphism; RNA-binding; Reference proteome; Repeat; Ribonucleoprotein; mRNA processing	FUNCTION: Involved in the splicing process and participates in early heat shock-induced splicing arrest. Due to their great structural variations the different isoforms may possess different functions in the splicing reaction.						P09651	nucleoplasm [GO:0005654]; nucleus [GO:0005634]; spliceosomal complex [GO:0005681]; nucleotide binding [GO:0000166]; poly(A) RNA binding [GO:0044822]; RNA binding [GO:0003723]; epithelial cell differentiation [GO:0030855]; mRNA splicing, via spliceosome [GO:0000398]; RNA processing [GO:0006396]; RNA splicing [GO:0008380]	epithelial cell differentiation [GO:0030855]; mRNA splicing, via spliceosome [GO:0000398]; RNA processing [GO:0006396]; RNA splicing [GO:0008380]	nucleotide binding [GO:0000166]; poly(A) RNA binding [GO:0044822]; RNA binding [GO:0003723]	nucleoplasm [GO:0005654]; nucleus [GO:0005634]; spliceosomal complex [GO:0005681]								SUBCELLULAR LOCATION: Nucleus {ECO:0000269|PubMed:8999868}.			COMPBIAS 108 344 Gly-rich.		L32610;AF132360;AF132360;AF132360;AF132360;AF132360;AF132360;AF132361;AF132362;AF132363;AF132364;AK091411;AK291547;AL117395;CH471083;CH471083;BC004511;BC039824;
206	P31943	HNRH1_HUMAN	Heterogeneous nuclear ribonucleoprotein H (hnRNP H) [Cleaved into: Heterogeneous nuclear ribonucleoprotein H, N-terminally processed]	HNRNPH1 HNRPH HNRPH1	449	4	20	1.43604	0.190176	3.07081	0.382911	3D-structure; Acetylation; Complete proteome; Direct protein sequencing; Methylation; Nucleus; Phosphoprotein; RNA-binding; Reference proteome; Repeat; Ribonucleoprotein; Spliceosome; mRNA processing; mRNA splicing	FUNCTION: This protein is a component of the heterogeneous nuclear ribonucleoprotein (hnRNP) complexes which provide the substrate for the processing events that pre-mRNAs undergo before becoming functional, translatable mRNAs in the cytoplasm. Mediates pre-mRNA alternative splicing regulation. Inhibits, together with CUGBP1, insulin receptor (IR) pre-mRNA exon 11 inclusion in myoblast. Binds to …							catalytic step 2 spliceosome [GO:0071013]; cytoplasm [GO:0005737]; membrane [GO:0016020]; nucleoplasm [GO:0005654]; nucleus [GO:0005634]; nucleotide binding [GO:0000166]; poly(A) RNA binding [GO:0044822]; poly(U) RNA binding [GO:0008266]; RNA binding [GO:0003723]; gene expression [GO:0010467]; mRNA splicing, via spliceosome [GO:0000398]; regulation of RNA splicing [GO:0043484]; RNA processing [GO…	gene expression [GO:0010467]; mRNA splicing, via spliceosome [GO:0000398]; regulation of RNA splicing [GO:0043484]; RNA processing [GO:0006396]; RNA splicing [GO:0008380]	nucleotide binding [GO:0000166]; poly(A) RNA binding [GO:0044822]; poly(U) RNA binding [GO:0008266]; RNA binding [GO:0003723]	catalytic step 2 spliceosome [GO:0071013]; cytoplasm [GO:0005737]; membrane [GO:0016020]; nucleoplasm [GO:0005654]; nucleus [GO:0005634]								SUBCELLULAR LOCATION: Nucleus, nucleoplasm.		REPEAT 234 249 1-1.; REPEAT 354 372 2-1.; REPEAT 374 392 2-2.; REPEAT 418 433 1-2.		DOMAIN: Each quasi-RRM repeat bound poly(RG), while only the N-terminal QRRM bound poly(RC) and poly(RU). None of the repeats bound detectable amounts of poly(RA).	L22009;CR456778;AK124530;CH471165;CH471165;BC001348;
207	P33240	CSTF2_HUMAN	Cleavage stimulation factor subunit 2 (CF-1 64 kDa subunit) (Cleavage stimulation factor 64 kDa subunit) (CSTF 64 kDa subunit) (CstF-64)	CSTF2	577	5	25	0.910595	0.0552329	1.60647	0.120917	3D-structure; Alternative splicing; Complete proteome; Nucleus; Phosphoprotein; RNA-binding; Reference proteome; Repeat; mRNA processing	FUNCTION: One of the multiple factors required for polyadenylation and 3'-end cleavage of mammalian pre-mRNAs. This subunit is directly involved in the binding to pre-mRNAs (By similarity). {ECO:0000250, ECO:0000269|PubMed:9199325}.						Q99728; Q9P2I0; O14964; O95453; Q99932; O75177; P53999; Q92734; Q9UMX0; Q9UMX0-2; Q9BYN7	cleavage body [GO:0071920]; mRNA cleavage and polyadenylation specificity factor complex [GO:0005847]; nucleoplasm [GO:0005654]; nucleus [GO:0005634]; nucleotide binding [GO:0000166]; poly(A) RNA binding [GO:0044822]; RNA binding [GO:0003723]; gene expression [GO:0010467]; mRNA 3'-end processing [GO:0031124]; mRNA cleavage [GO:0006379]; mRNA polyadenylation [GO:0006378]; mRNA splicing, via splice…	gene expression [GO:0010467]; mRNA 3'-end processing [GO:0031124]; mRNA cleavage [GO:0006379]; mRNA polyadenylation [GO:0006378]; mRNA splicing, via spliceosome [GO:0000398]; RNA splicing [GO:0008380]; termination of RNA polymerase II transcription [GO:0006369]; transcription from RNA polymerase II promoter [GO:0006366]; tRNA processing [GO:0008033]	nucleotide binding [GO:0000166]; poly(A) RNA binding [GO:0044822]; RNA binding [GO:0003723]	cleavage body [GO:0071920]; mRNA cleavage and polyadenylation specificity factor complex [GO:0005847]; nucleoplasm [GO:0005654]; nucleus [GO:0005634]								SUBCELLULAR LOCATION: Nucleus {ECO:0000269|PubMed:11598190}. Note=Localized with DDX1 in cleavage bodies.		REPEAT 410 414 1; approximate.; REPEAT 415 419 2.; REPEAT 420 424 3.; REPEAT 425 429 4; approximate.; REPEAT 430 434 5; approximate.; REPEAT 435 439 6.; REPEAT 440 444 7.; REPEAT 445 449 8.; REPEAT 450 454 9.; REPEAT 455 459 10; approximate.; REPEAT 460 464 11.; REPEAT 465 469 12; approximate.	COMPBIAS 198 409 Gly/Pro-rich.; COMPBIAS 470 526 Gly/Pro-rich.		M85085;BT009778;Z83819;Z95327;Z95327;Z83819;Z95327;BC017712;BC033135;
208	P35321	SPR1A_HUMAN	Cornifin-A (19 kDa pancornulin) (SPRK) (Small proline-rich protein IA) (SPR-IA)	SPRR1A	89	8	9	0.518061	0.0643004	1.54474	0.240778	Complete proteome; Cytoplasm; Direct protein sequencing; Keratinization; Polymorphism; Reference proteome; Repeat	FUNCTION: Cross-linked envelope protein of keratinocytes. It is a keratinocyte protein that first appears in the cell cytosol, but ultimately becomes cross-linked to membrane proteins by transglutaminase. All that results in the formation of an insoluble envelope beneath the plasma membrane.							cornified envelope [GO:0001533]; cytoplasm [GO:0005737]; protein binding, bridging [GO:0030674]; structural molecule activity [GO:0005198]; epidermis development [GO:0008544]; keratinization [GO:0031424]; keratinocyte differentiation [GO:0030216]; peptide cross-linking [GO:0018149]	epidermis development [GO:0008544]; keratinization [GO:0031424]; keratinocyte differentiation [GO:0030216]; peptide cross-linking [GO:0018149]	protein binding, bridging [GO:0030674]; structural molecule activity [GO:0005198]	cornified envelope [GO:0001533]; cytoplasm [GO:0005737]								SUBCELLULAR LOCATION: Cytoplasm.		REPEAT 3 14 1.; REPEAT 18 29 2.; REPEAT 31 38 1.; REPEAT 39 46 2.; REPEAT 47 54 3.; REPEAT 55 62 4.; REPEAT 63 70 5.; REPEAT 71 78 6.			L05187;AY755659;AL356867;CH471121;CH471121;BC105081;BC105083;
209	P35442	TSP2_HUMAN	Thrombospondin-2	THBS2 TSP2	1172	36	6	0.303193	0.0337928	0.843585	0.074364	3D-structure; Calcium; Cell adhesion; Complete proteome; Disulfide bond; EGF-like domain; Glycoprotein; Heparin-binding; Polymorphism; Reference proteome; Repeat; Signal	FUNCTION: Adhesive glycoprotein that mediates cell-to-cell and cell-to-matrix interactions. Ligand for CD36 mediating antiangiogenic properties. {ECO:0000269|PubMed:20714802}.					DISEASE: Intervertebral disc disease (IDD) [MIM:603932]: A common musculo-skeletal disorder caused by degeneration of intervertebral disks of the lumbar spine. It results in low-back pain and unilateral leg pain. {ECO:0000269|PubMed:18455130}. Note=Disease susceptibility is associated with variations affecting the gene represented in this entry.	P54290	basement membrane [GO:0005604]; extracellular region [GO:0005576]; platelet alpha granule [GO:0031091]; calcium ion binding [GO:0005509]; heparin binding [GO:0008201]; cell adhesion [GO:0007155]; negative regulation of angiogenesis [GO:0016525]; positive regulation of synapse assembly [GO:0051965]	cell adhesion [GO:0007155]; negative regulation of angiogenesis [GO:0016525]; positive regulation of synapse assembly [GO:0051965]	calcium ion binding [GO:0005509]; heparin binding [GO:0008201]	basement membrane [GO:0005604]; extracellular region [GO:0005576]; platelet alpha granule [GO:0031091]		SIGNAL 1 18 {ECO:0000255}.							MOTIF 928 930 Cell attachment site. {ECO:0000255}.	REPEAT 693 728 TSP type-3 1.; REPEAT 729 764 TSP type-3 2.; REPEAT 765 787 TSP type-3 3.; REPEAT 788 823 TSP type-3 4.; REPEAT 824 846 TSP type-3 5.; REPEAT 847 884 TSP type-3 6.; REPEAT 885 920 TSP type-3 7.; REPEAT 921 956 TSP type-3 8.			L12350;AK292429;BX322234;CH471051;BC146676;BC150175;
210	P35443	TSP4_HUMAN	Thrombospondin-4	THBS4 TSP4	961	36	6	0.550997	0.0257041	0.930797	0.0891998	Calcium; Cell adhesion; Complete proteome; Disulfide bond; EGF-like domain; Endoplasmic reticulum; Extracellular matrix; Glycoprotein; Growth factor; Mitogen; Polymorphism; Reference proteome; Repeat; Sarcoplasmic reticulum; Secreted; Signal; Tissue remodeling; Unfolded protein response	FUNCTION: Adhesive glycoprotein that mediates cell-to-cell and cell-to-matrix interactions and is involved in various processes including cellular proliferation, migration, adhesion and attachment, inflammatory response to CNS injury, regulation of vascular inflammation and adaptive responses of the heart to pressure overload and in myocardial function and remodeling. Binds to structural extracel…							basement membrane [GO:0005604]; endoplasmic reticulum [GO:0005783]; extracellular exosome [GO:0070062]; extracellular matrix [GO:0031012]; extracellular region [GO:0005576]; extracellular space [GO:0005615]; sarcoplasmic reticulum [GO:0016529]; calcium ion binding [GO:0005509]; heparin binding [GO:0008201]; integrin binding [GO:0005178]; behavioral response to pain [GO:0048266]; endothelial cell-…	behavioral response to pain [GO:0048266]; endothelial cell-cell adhesion [GO:0071603]; myoblast migration [GO:0051451]; negative regulation of angiogenesis [GO:0016525]; positive regulation of cell division [GO:0051781]; positive regulation of endothelial cell proliferation [GO:0001938]; positive regulation of neutrophil chemotaxis [GO:0090023]; positive regulation of peptidyl-tyrosine phosphoryl…	calcium ion binding [GO:0005509]; heparin binding [GO:0008201]; integrin binding [GO:0005178]	basement membrane [GO:0005604]; endoplasmic reticulum [GO:0005783]; extracellular exosome [GO:0070062]; extracellular matrix [GO:0031012]; extracellular region [GO:0005576]; extracellular space [GO:0005615]; sarcoplasmic reticulum [GO:0016529]		SIGNAL 1 26 {ECO:0000255}.						SUBCELLULAR LOCATION: Endoplasmic reticulum {ECO:0000250}. Sarcoplasmic reticulum {ECO:0000250}. Secreted. Secreted, extracellular space {ECO:0000250}. Secreted, extracellular space, extracellular matrix {ECO:0000250}.	MOTIF 562 564 Cell attachment site. {ECO:0000255}.	REPEAT 463 495 TSP type-3 1.; REPEAT 496 531 TSP type-3 2.; REPEAT 532 554 TSP type-3 3.; REPEAT 555 590 TSP type-3 4.; REPEAT 591 613 TSP type-3 5.; REPEAT 614 651 TSP type-3 6.; REPEAT 652 691 TSP type-3 7.; REPEAT 692 727 TSP type-3 8.			Z19585;AK313587;AY566253;BC050456;
211	P35527	K1C9_HUMAN	Keratin, type I cytoskeletal 9 (Cytokeratin-9) (CK-9) (Keratin-9) (K9)	KRT9	623	8	26	0.448217	0.0221273	1.74309	0.120283	Coiled coil; Complete proteome; Direct protein sequencing; Disease mutation; Intermediate filament; Keratin; Palmoplantar keratoderma; Phosphoprotein; Reference proteome	FUNCTION: May serve an important special function either in the mature palmar and plantar skin tissue or in the morphogenetic program of the formation of these tissues. Plays a role in keratin filament assembly. {ECO:0000269|PubMed:10218578, ECO:0000269|PubMed:7507869}.					DISEASE: Keratoderma, palmoplantar, epidermolytic (EPPK) [MIM:144200]: A dermatological disorder characterized by diffuse thickening of the epidermis on the entire surface of palms and soles sharply bordered with erythematous margins. Some patients may present knuckle pads, thick pads of skin appearing over the proximal phalangeal joints. {ECO:0000269|PubMed:10632938, ECO:0000269|PubMed:10844507,…		extracellular exosome [GO:0070062]; extracellular space [GO:0005615]; intermediate filament [GO:0005882]; membrane [GO:0016020]; nucleus [GO:0005634]; structural constituent of cytoskeleton [GO:0005200]; epidermis development [GO:0008544]; intermediate filament organization [GO:0045109]; skin development [GO:0043588]; spermatogenesis [GO:0007283]	epidermis development [GO:0008544]; intermediate filament organization [GO:0045109]; skin development [GO:0043588]; spermatogenesis [GO:0007283]	structural constituent of cytoskeleton [GO:0005200]	extracellular exosome [GO:0070062]; extracellular space [GO:0005615]; intermediate filament [GO:0005882]; membrane [GO:0016020]; nucleus [GO:0005634]											COMPBIAS 15 26 Poly-Gly.		Z29074;S69510;X75015;AB001594;BC121170;
212	P35555	FBN1_HUMAN	Fibrillin-1	FBN1 FBN	2871	41	39	0.362095	0.00759129	0.988366	0.0192724	3D-structure; Aortic aneurysm; Calcium; Complete proteome; Disease mutation; Disulfide bond; Dwarfism; EGF-like domain; Extracellular matrix; Glycoprotein; Phosphoprotein; Polymorphism; Reference proteome; Repeat; Secreted; Signal	FUNCTION: Fibrillins are structural components of 10-12 nm extracellular calcium-binding microfibrils, which occur either in association with elastin or in elastin-free bundles. Fibrillin-1-containing microfibrils provide long-term force bearing structural support. Regulates osteoblast maturation by controlling TGF-beta bioavailability and calibrating TGF-beta and BMP levels, respectively. {ECO:0…					DISEASE: Marfan syndrome (MFS) [MIM:154700]: A hereditary disorder of connective tissue that affects the skeletal, ocular, and cardiovascular systems. A wide variety of skeletal abnormalities occurs with Marfan syndrome, including scoliosis, chest wall deformity, tall stature, abnormal joint mobility. Ectopia lentis occurs in most of the patients and is almost always bilateral. The leading cause …	O95967; Q9UBX5; P35556; P02751; P28300; Q14766-2	basement membrane [GO:0005604]; extracellular exosome [GO:0070062]; extracellular matrix [GO:0031012]; extracellular region [GO:0005576]; extracellular space [GO:0005615]; microfibril [GO:0001527]; proteinaceous extracellular matrix [GO:0005578]; calcium ion binding [GO:0005509]; extracellular matrix constituent conferring elasticity [GO:0030023]; extracellular matrix structural constituent [GO:0…	anatomical structure morphogenesis [GO:0009653]; camera-type eye development [GO:0043010]; cellular response to insulin-like growth factor stimulus [GO:1990314]; cellular response to transforming growth factor beta stimulus [GO:0071560]; embryonic eye morphogenesis [GO:0048048]; extracellular matrix disassembly [GO:0022617]; extracellular matrix organization [GO:0030198]; heart development [GO:00…	calcium ion binding [GO:0005509]; extracellular matrix constituent conferring elasticity [GO:0030023]; extracellular matrix structural constituent [GO:0005201]; integrin binding [GO:0005178]; protein complex binding [GO:0032403]	basement membrane [GO:0005604]; extracellular exosome [GO:0070062]; extracellular matrix [GO:0031012]; extracellular region [GO:0005576]; extracellular space [GO:0005615]; microfibril [GO:0001527]; proteinaceous extracellular matrix [GO:0005578]		SIGNAL 1 27 {ECO:0000255}.						SUBCELLULAR LOCATION: Secreted, extracellular space, extracellular matrix {ECO:0000250|UniProtKB:P98133}.			COMPBIAS 402 446 Pro-rich.		L13923;AB177803;GU143398;CH471082;BC146854;X63556;S54426;S54425;
213	P35556	FBN2_HUMAN	Fibrillin-2	FBN2	2912	41	37	0.361143	0.00799078	0.938258	0.0175517	Alternative splicing; Calcium; Complete proteome; Disease mutation; Disulfide bond; EGF-like domain; Extracellular matrix; Glycoprotein; Polymorphism; Reference proteome; Repeat; Secreted; Signal	FUNCTION: Fibrillins are structural components of 10-12 nm extracellular calcium-binding microfibrils, which occur either in association with elastin or in elastin-free bundles. Fibrillin-2-containing microfibrils regulate the early process of elastic fiber assembly. Regulates osteoblast maturation by controlling TGF-beta bioavailability and calibrating TGF-beta and BMP levels, respectively (By s…					DISEASE: Arthrogryposis, distal, 9 (DA9) [MIM:121050]: A form of distal arthrogryposis, a disease characterized by congenital joint contractures that mainly involve two or more distal parts of the limbs, in the absence of a primary neurological or muscle disease. DA9 is a connective tissue disorder characterized by contractures, arachnodactyly, scoliosis, and crumpled ears. {ECO:0000269|PubMed:10…	P35555; P02751	extracellular matrix [GO:0031012]; extracellular region [GO:0005576]; microfibril [GO:0001527]; calcium ion binding [GO:0005509]; extracellular matrix constituent conferring elasticity [GO:0030023]; bone trabecula formation [GO:0060346]; camera-type eye development [GO:0043010]; embryonic eye morphogenesis [GO:0048048]; embryonic limb morphogenesis [GO:0030326]; extracellular matrix disassembly […	bone trabecula formation [GO:0060346]; camera-type eye development [GO:0043010]; embryonic eye morphogenesis [GO:0048048]; embryonic limb morphogenesis [GO:0030326]; extracellular matrix disassembly [GO:0022617]; extracellular matrix organization [GO:0030198]; positive regulation of bone mineralization [GO:0030501]; positive regulation of osteoblast differentiation [GO:0045669]; regulation of cel…	calcium ion binding [GO:0005509]; extracellular matrix constituent conferring elasticity [GO:0030023]	extracellular matrix [GO:0031012]; extracellular region [GO:0005576]; microfibril [GO:0001527]		SIGNAL 1 28 {ECO:0000255}.						SUBCELLULAR LOCATION: Secreted, extracellular space, extracellular matrix.					U03272;AK300440;X62009;AB209735;
214	P35658	NU214_HUMAN	Nuclear pore complex protein Nup214 (214 kDa nucleoporin) (Nucleoporin Nup214) (Protein CAN)	NUP214 CAIN CAN KIAA0023	2090	32	9	0.587164	0.0506772	0.951371	0.0542571	3D-structure; Acetylation; Alternative splicing; Chromosomal rearrangement; Coiled coil; Complete proteome; Glycoprotein; Nuclear pore complex; Nucleus; Phosphoprotein; Polymorphism; Protein transport; Proto-oncogene; Reference proteome; Repeat; Translocation; Transport; mRNA transport	FUNCTION: May serve as a docking site in the receptor-mediated import of substrates across the nuclear pore complex.					DISEASE: Note=A chromosomal aberration involving NUP214 is found in a subset of acute myeloid leukemia (AML); also known as acute non-lymphocytic leukemia. Translocation t(6;9)(p23;q34) with DEK. It results in the formation of a DEK-CAN fusion gene.; DISEASE: Note=A chromosomal aberration involving NUP214 is found in some cases of acute undifferentiated leukemia (AUL). Translocation t(6;9)(q21;q3…		cytosol [GO:0005829]; focal adhesion [GO:0005925]; intracellular membrane-bounded organelle [GO:0043231]; nuclear pore [GO:0005643]; nucleoplasm [GO:0005654]; nucleus [GO:0005634]; nucleocytoplasmic transporter activity [GO:0005487]; transporter activity [GO:0005215]; carbohydrate metabolic process [GO:0005975]; cellular protein metabolic process [GO:0044267]; cellular response to heat [GO:003460…	carbohydrate metabolic process [GO:0005975]; cellular protein metabolic process [GO:0044267]; cellular response to heat [GO:0034605]; cytokine-mediated signaling pathway [GO:0019221]; gene expression [GO:0010467]; gene silencing by RNA [GO:0031047]; glucose transport [GO:0015758]; hexose transport [GO:0008645]; mitotic cell cycle [GO:0000278]; mitotic nuclear envelope disassembly [GO:0007077]; mo…	nucleocytoplasmic transporter activity [GO:0005487]; transporter activity [GO:0005215]	cytosol [GO:0005829]; focal adhesion [GO:0005925]; intracellular membrane-bounded organelle [GO:0043231]; nuclear pore [GO:0005643]; nucleoplasm [GO:0005654]; nucleus [GO:0005634]								SUBCELLULAR LOCATION: Nucleus, nuclear pore complex. Note=Cytoplasmic filaments.		REPEAT 41 93 Blade 1.; REPEAT 94 150 Blade 2.; REPEAT 151 193 Blade 3.; REPEAT 194 239 Blade 4.; REPEAT 240 303 Blade 5.; REPEAT 304 359 Blade 6.; REPEAT 360 404 Blade 7.	COMPBIAS 1213 2090 Pro/Ser/Thr-rich.	DOMAIN: Contains FG repeats.; DOMAIN: The beta-propeller contains long interblade connector loops, and mediates interaction with DDX19B.	X64228;AB159230;D14689;AL157938;BC045620;BC105998;
215	P35663	CYLC1_HUMAN	Cylicin-1 (Cylicin I) (Multiple-band polypeptide I)	CYLC1 CYL CYL1	651	37	8	0.533354	0.0477463	0.813986	0.0742249	Complete proteome; Cytoplasm; Cytoskeleton; Developmental protein; Differentiation; Polymorphism; Reference proteome; Repeat; Spermatogenesis	FUNCTION: Possible architectural role during spermatogenesis. May be involved in spermatid differentiation.							acrosomal matrix [GO:0043159]; cytoskeletal calyx [GO:0033150]; nucleus [GO:0005634]; structural constituent of cytoskeleton [GO:0005200]; structural molecule activity [GO:0005198]; cell differentiation [GO:0030154]; multicellular organismal development [GO:0007275]; spermatogenesis [GO:0007283]	cell differentiation [GO:0030154]; multicellular organismal development [GO:0007275]; spermatogenesis [GO:0007283]	structural constituent of cytoskeleton [GO:0005200]; structural molecule activity [GO:0005198]	acrosomal matrix [GO:0043159]; cytoskeletal calyx [GO:0033150]; nucleus [GO:0005634]								SUBCELLULAR LOCATION: Cytoplasm, cytoskeleton, perinuclear theca, calyx. Note=Sperm head cytoskeletal structure.		REPEAT 278 305 1.; REPEAT 306 342 2.; REPEAT 343 379 3.; REPEAT 380 417 4.; REPEAT 418 453 5.; REPEAT 454 491 6.; REPEAT 492 531 7.; REPEAT 532 553 8.	COMPBIAS 601 651 Pro-rich.		AL627233;BC126461;Z22780;
216	P35749	MYH11_HUMAN	Myosin-11 (Myosin heavy chain 11) (Myosin heavy chain, smooth muscle isoform) (SMMHC)	MYH11 KIAA0866	1972	4	79	1.47318	0.027515	1.99654	0.0519537	ATP-binding; Actin-binding; Alternative splicing; Aortic aneurysm; Calmodulin-binding; Chromosomal rearrangement; Coiled coil; Complete proteome; Disease mutation; Methylation; Motor protein; Muscle protein; Myosin; Nucleotide-binding; Phosphoprotein; Polymorphism; Proto-oncogene; Reference proteome; Thick filament	FUNCTION: Muscle contraction.					DISEASE: Note=A chromosomal aberration involving MYH11 is found in acute myeloid leukemia of M4EO subtype. Pericentric inversion inv(16)(p13;q22). The inversion produces a fusion protein consisting of the 165 N-terminal residues of CBF-beta (PEPB2) and the tail region of MYH11.; DISEASE: Aortic aneurysm, familial thoracic 4 (AAT4) [MIM:132900]: A disease characterized by permanent dilation of the…	O14950	cytosol [GO:0005829]; extracellular exosome [GO:0070062]; melanosome [GO:0042470]; muscle myosin complex [GO:0005859]; myosin filament [GO:0032982]; ATP binding [GO:0005524]; motor activity [GO:0003774]; structural constituent of muscle [GO:0008307]; axon guidance [GO:0007411]; cardiac muscle fiber development [GO:0048739]; elastic fiber assembly [GO:0048251]; ephrin receptor signaling pathway [G…	axon guidance [GO:0007411]; cardiac muscle fiber development [GO:0048739]; elastic fiber assembly [GO:0048251]; ephrin receptor signaling pathway [GO:0048013]; mitophagy in response to mitochondrial depolarization [GO:0098779]; muscle contraction [GO:0006936]; skeletal muscle myosin thick filament assembly [GO:0030241]; small GTPase mediated signal transduction [GO:0007264]; smooth muscle contrac…	ATP binding [GO:0005524]; motor activity [GO:0003774]; structural constituent of muscle [GO:0008307]	cytosol [GO:0005829]; extracellular exosome [GO:0070062]; melanosome [GO:0042470]; muscle myosin complex [GO:0005859]; myosin filament [GO:0032982]								SUBCELLULAR LOCATION: Melanosome {ECO:0000269|PubMed:17081065}. Note=Identified by mass spectrometry in melanosome fractions from stage I to stage IV. Thick filaments of the myofibrils.				DOMAIN: The rodlike tail sequence is highly repetitive, showing cycles of a 28-residue repeat pattern composed of 4 heptapeptides, characteristic for alpha-helical coiled coils.; DOMAIN: Each myosin heavy chain can be split into 1 light meromyosin (LMM) and 1 heavy meromyosin (HMM). It can later be split further into 2 globular subfragments (S1) and 1 rod-shaped subfragment (S2).	AY520816;AY520817;AF001548;U91323;AB020673;GU143399;GU143400;CH471226;CH471226;BC101677;BC104906;BC143364;X69292;
217	P35789	ZNF93_HUMAN	Zinc finger protein 93 (Zinc finger protein 505) (Zinc finger protein HTF34)	ZNF93 ZNF505	620	28	16	0.63119	0.0254877	1.01367	0.063047	Alternative splicing; Complete proteome; DNA-binding; Metal-binding; Nucleus; Polymorphism; Reference proteome; Repeat; Repressor; Transcription; Transcription regulation; Zinc; Zinc-finger	FUNCTION: Transcription factor specifically required to repress long interspersed nuclear element 1 (L1) retrotransposons: recognizes and binds L1 sequences and repress their expression by recruiting a repressive complex containing TRIM28/KAP1 (PubMed:25274305). Not able to repress expression of all subtypes of L1 elements. Binds to the 5' end of L1PA4, L1PA5 and L1PA6 subtypes, and some L1PA3 su…							nucleus [GO:0005634]; DNA binding [GO:0003677]; transcription factor activity, sequence-specific DNA binding [GO:0003700]; zinc ion binding [GO:0008270]; negative regulation of transcription, DNA-templated [GO:0045892]; negative regulation of transposon integration [GO:0070895]; transcription, DNA-templated [GO:0006351]	negative regulation of transcription, DNA-templated [GO:0045892]; negative regulation of transposon integration [GO:0070895]; transcription, DNA-templated [GO:0006351]	DNA binding [GO:0003677]; transcription factor activity, sequence-specific DNA binding [GO:0003700]; zinc ion binding [GO:0008270]	nucleus [GO:0005634]								SUBCELLULAR LOCATION: Nucleus {ECO:0000305}.					AK022550;AK096342;AC007204;CH471106;BC136718;BC136719;M61873;
218	P35908	K22E_HUMAN	Keratin, type II cytoskeletal 2 epidermal (Cytokeratin-2e) (CK-2e) (Epithelial keratin-2e) (Keratin-2 epidermis) (Keratin-2e) (K2e) (Type-II keratin Kb2)	KRT2 KRT2A KRT2E	639	6	10	0.116463	0.0104819	1.59979	0.220894	Coiled coil; Complete proteome; Disease mutation; Ichthyosis; Intermediate filament; Keratin; Phosphoprotein; Polymorphism; Reference proteome	FUNCTION: Probably contributes to terminal cornification. Associated with keratinocyte activation, proliferation and keratinization. {ECO:0000269|PubMed:12598329, ECO:0000269|PubMed:1380918}.					DISEASE: Ichthyosis bullosa of Siemens (IBS) [MIM:146800]: A rare autosomal dominant skin disorder displaying a type of epidermolytic hyperkeratosis characterized by generalized erythema and extensive blistering from birth. Large, dark gray hyperkeratoses are observed in later weeks. The skin of IBS patients is unusually fragile and has a tendency to shed the outer layers of the epidermis, produc…	A1A4E9; P08727; Q15323; O76015; Q6A162	cytoplasm [GO:0005737]; extracellular exosome [GO:0070062]; extracellular space [GO:0005615]; Golgi apparatus [GO:0005794]; intermediate filament [GO:0005882]; intermediate filament cytoskeleton [GO:0045111]; keratin filament [GO:0045095]; membrane [GO:0016020]; nucleus [GO:0005634]; structural constituent of cytoskeleton [GO:0005200]; epidermis development [GO:0008544]; keratinization [GO:003142…	epidermis development [GO:0008544]; keratinization [GO:0031424]; keratinocyte activation [GO:0032980]; keratinocyte migration [GO:0051546]; keratinocyte proliferation [GO:0043616]	structural constituent of cytoskeleton [GO:0005200]	cytoplasm [GO:0005737]; extracellular exosome [GO:0070062]; extracellular space [GO:0005615]; Golgi apparatus [GO:0005794]; intermediate filament [GO:0005882]; intermediate filament cytoskeleton [GO:0045111]; keratin filament [GO:0045095]; membrane [GO:0016020]; nucleus [GO:0005634]													M99061;AF019084;BC096294;BC099643;BC099644;
219	P36508	ZNF76_HUMAN	Zinc finger protein 76 (Zinc finger protein 523)	ZNF76 D6S229E ZNF523	570	30	7	0.633305	0.0764714	0.735031	0.0696331	Alternative splicing; Complete proteome; DNA-binding; Metal-binding; Nucleus; Polymorphism; Reference proteome; Repeat; Transcription; Transcription regulation; Zinc; Zinc-finger	FUNCTION: May be involved in transcriptional regulation.							nucleus [GO:0005634]; DNA binding [GO:0003677]; metal ion binding [GO:0046872]; regulation of transcription from RNA polymerase II promoter [GO:0006357]; regulation of transcription from RNA polymerase III promoter [GO:0006359]; transcription, DNA-templated [GO:0006351]	regulation of transcription from RNA polymerase III promoter [GO:0006359]; regulation of transcription from RNA polymerase II promoter [GO:0006357]; transcription, DNA-templated [GO:0006351]	DNA binding [GO:0003677]; metal ion binding [GO:0046872]	nucleus [GO:0005634]								SUBCELLULAR LOCATION: Nucleus {ECO:0000305}.		REPEAT 34 45 1.; REPEAT 62 73 2.; REPEAT 88 99 3.			M91592;BT007316;BC000133;BC002549;
220	P38398	BRCA1_HUMAN	Breast cancer type 1 susceptibility protein (EC 6.3.2.-) (RING finger protein 53)	BRCA1 RNF53	1863	7	20	1.96464	0.159608	1.6052	0.130726	3D-structure; Acetylation; Activator; Alternative initiation; Alternative splicing; Cell cycle; Chromosome; Complete proteome; Cytoplasm; DNA damage; DNA recombination; DNA repair; DNA-binding; Direct protein sequencing; Disease mutation; Fatty acid biosynthesis; Fatty acid metabolism; Isopeptide bond; Ligase; Lipid biosynthesis; Lipid metabolism; Metal-binding; Nucleus; Phosphoprotein; Polymorph…	FUNCTION: E3 ubiquitin-protein ligase that specifically mediates the formation of 'Lys-6'-linked polyubiquitin chains and plays a central role in DNA repair by facilitating cellular responses to DNA damage. It is unclear whether it also mediates the formation of other types of polyubiquitin chains. The E3 ubiquitin-protein ligase activity is required for its tumor suppressor function. The BRCA1-B…					DISEASE: Breast cancer (BC) [MIM:114480]: A common malignancy originating from breast epithelial tissue. Breast neoplasms can be distinguished by their histologic pattern. Invasive ductal carcinoma is by far the most common type. Breast cancer is etiologically and genetically heterogeneous. Important genetic factors have been indicated by familial occurrence and bilateral involvement. Mutations a…	Q13085; Q92560; Q99728; P10415; Q7Z569; Q6PJG6; Q9BX63; P24385; P24864; O14757; P03372; Q61188; Q6UWZ7; Q14192; P78347; P16104; P10809; Q16666; P52292; Q8WX92; P62136; P62140; P36873; Q99708; Q9Y4A5; Q96RL1; Q6NZY4; Q9GZX5	BRCA1-A complex [GO:0070531]; BRCA1-BARD1 complex [GO:0031436]; chromosome [GO:0005694]; condensed nuclear chromosome [GO:0000794]; cytoplasm [GO:0005737]; gamma-tubulin ring complex [GO:0008274]; nucleoplasm [GO:0005654]; nucleus [GO:0005634]; plasma membrane [GO:0005886]; protein complex [GO:0043234]; ribonucleoprotein complex [GO:0030529]; ubiquitin ligase complex [GO:0000151]; androgen recept…	androgen receptor signaling pathway [GO:0030521]; apoptotic process [GO:0006915]; cellular protein metabolic process [GO:0044267]; cellular response to DNA damage stimulus [GO:0006974]; cellular response to indole-3-methanol [GO:0071681]; cellular response to tumor necrosis factor [GO:0071356]; centrosome cycle [GO:0007098]; chordate embryonic development [GO:0043009]; chromosome breakage [GO:003…	androgen receptor binding [GO:0050681]; damaged DNA binding [GO:0003684]; DNA binding [GO:0003677]; enzyme binding [GO:0019899]; ligase activity [GO:0016874]; RNA binding [GO:0003723]; transcription coactivator activity [GO:0003713]; transcription regulatory region DNA binding [GO:0044212]; tubulin binding [GO:0015631]; ubiquitin protein ligase binding [GO:0031625]; ubiquitin-protein transferase …	BRCA1-A complex [GO:0070531]; BRCA1-BARD1 complex [GO:0031436]; chromosome [GO:0005694]; condensed nuclear chromosome [GO:0000794]; cytoplasm [GO:0005737]; gamma-tubulin ring complex [GO:0008274]; nucleoplasm [GO:0005654]; nucleus [GO:0005634]; plasma membrane [GO:0005886]; protein complex [GO:0043234]; ribonucleoprotein complex [GO:0030529]; ubiquitin ligase complex [GO:0000151]							6.3.2.-	SUBCELLULAR LOCATION: Nucleus {ECO:0000269|PubMed:15133502, ECO:0000269|PubMed:17525340, ECO:0000269|PubMed:20160719, ECO:0000269|PubMed:21144835, ECO:0000269|PubMed:9528852}. Chromosome {ECO:0000250|UniProtKB:P48754}. Cytoplasm {ECO:0000269|PubMed:20160719}. Note=Localizes at sites of DNA damage at double-strand breaks (DSBs); recruitment to DNA damage sites is mediated by the BRCA1-A complex. T…			COMPBIAS 651 654 Poly-Lys.	DOMAIN: The BRCT domains recognize and bind phosphorylated pSXXF motif on proteins. The interaction with the phosphorylated pSXXF motif of FAM175A/Abraxas, recruits BRCA1 at DNA damage sites. {ECO:0000269|PubMed:20159462}.; DOMAIN: The RING-type zinc finger domain interacts with BAP1. {ECO:0000269|PubMed:20159462}.	U14680;L78833;U64805;AF005068;DQ190450;DQ190451;DQ190452;DQ190453;DQ190454;DQ190455;DQ190456;AY273801;BC072418;BC115037;
221	P39687	AN32A_HUMAN	Acidic leucine-rich nuclear phosphoprotein 32 family member A (Acidic nuclear phosphoprotein pp32) (pp32) (Leucine-rich acidic nuclear protein) (LANP) (Mapmodulin) (Potent heat-stable protein phosphatase 2A inhibitor I1PP2A) (Putative HLA-DR-associated protein I) (PHAPI)	ANP32A C15orf1 LANP MAPM PHAP1	249	18	4	0.340429	0	0.509608	0	3D-structure; Complete proteome; Cytoplasm; Direct protein sequencing; Endoplasmic reticulum; Leucine-rich repeat; Nucleus; Phosphoprotein; Reference proteome; Repeat; Repressor; Transcription; Transcription regulation	FUNCTION: Implicated in a number of cellular processes, including proliferation, differentiation, caspase-dependent and caspase-independent apoptosis, suppression of transformation (tumor suppressor), inhibition of protein phosphatase 2A, regulation of mRNA trafficking and stability in association with ELAVL1, and inhibition of acetyltransferases as part of the INHAT (inhibitor of histone acetylt…						O15169; Q66K89; P67775; P63331	cytoplasm [GO:0005737]; endoplasmic reticulum [GO:0005783]; nucleoplasm [GO:0005654]; nucleus [GO:0005634]; perinuclear region of cytoplasm [GO:0048471]; poly(A) RNA binding [GO:0044822]; gene expression [GO:0010467]; intracellular signal transduction [GO:0035556]; nucleocytoplasmic transport [GO:0006913]; regulation of mRNA stability [GO:0043488]; regulation of transcription, DNA-templated [GO:0…	gene expression [GO:0010467]; intracellular signal transduction [GO:0035556]; nucleocytoplasmic transport [GO:0006913]; regulation of mRNA stability [GO:0043488]; regulation of transcription, DNA-templated [GO:0006355]; transcription, DNA-templated [GO:0006351]	poly(A) RNA binding [GO:0044822]	cytoplasm [GO:0005737]; endoplasmic reticulum [GO:0005783]; nucleoplasm [GO:0005654]; nucleus [GO:0005634]; perinuclear region of cytoplasm [GO:0048471]								SUBCELLULAR LOCATION: Nucleus. Cytoplasm. Endoplasmic reticulum. Note=Translocates to the cytoplasm during the process of neuritogenesis (By similarity). Shuttles between nucleus and cytoplasm. {ECO:0000250}.		REPEAT 18 38 LRR 1. {ECO:0000269|PubMed:17567741}.; REPEAT 43 64 LRR 2. {ECO:0000269|PubMed:17567741}.; REPEAT 65 87 LRR 3. {ECO:0000269|PubMed:17567741}.; REPEAT 89 110 LRR 4. {ECO:0000269|PubMed:17567741}.	COMPBIAS 168 249 Asp/Glu-rich (highly acidic).		X75090;U60823;U73477;AF025684;AY349171;BT007436;AK223280;AK312703;CH471082;BC007200;
[truncated: 860 more rows]
