# Supplementary material for: Positive and strongly relaxed purifying selection drive the evolution of repeats in proteins
Source: Nat Commun. 2016 Nov 18;7:13570. doi: 10.1038/ncomms13570 (PMC5120217; doi:10.1038/ncomms13570)
Supplement: Supplementary Data 2 — GO enrichment of the repeat containing proteins over a background (the entire human proteome). [file ncomms13570-s3.xlsx]

## Sheet: GO over background
PROCESSES
GO Term	Description	P-value	FDR q-value	Enrichment	N	B	n	b	Genes
GO:0006351	transcription, DNA-templated	1.57e-130	2.17e-126	3.18	18397	2386	1092	451	[ZNF572 - zinc finger protein 572, GFI1 - growth factor independent 1 transcription repressor, ZNF239 - zinc finger protein 239, ZNF771 - zinc finger protein 771, ZNF442 - zinc finger protein 442, NUP62 - nucleoporin 62kda, ZNF529 - zinc finger protein 529, ZNF793 - zinc finger protein 793, KLF14 - kruppel-like factor 14, ZNF566 - zinc finger protein 566, ZNF382 - zinc finger protein 382, TCEAL6 …
GO:0097659	nucleic acid-templated transcription	1.85e-130	1.29e-126	3.18	18397	2387	1092	451	[ZNF572 - zinc finger protein 572, GFI1 - growth factor independent 1 transcription repressor, ZNF239 - zinc finger protein 239, ZNF771 - zinc finger protein 771, ZNF442 - zinc finger protein 442, NUP62 - nucleoporin 62kda, ZNF529 - zinc finger protein 529, ZNF793 - zinc finger protein 793, KLF14 - kruppel-like factor 14, ZNF566 - zinc finger protein 566, ZNF382 - zinc finger protein 382, TCEAL6 …
GO:0032774	RNA biosynthetic process	5.63e-118	2.61e-114	2.9	18397	2674	1092	461	[ZNF572 - zinc finger protein 572, GFI1 - growth factor independent 1 transcription repressor, ZNF239 - zinc finger protein 239, ZNF771 - zinc finger protein 771, ZNF442 - zinc finger protein 442, NUP62 - nucleoporin 62kda, ZNF529 - zinc finger protein 529, ZNF793 - zinc finger protein 793, KLF14 - kruppel-like factor 14, ZNF566 - zinc finger protein 566, ZNF382 - zinc finger protein 382, TCEAL6 …
GO:0034654	nucleobase-containing compound biosynthetic process	4.44e-103	1.54e-99	2.65	18397	2955	1092	464	[ZNF572 - zinc finger protein 572, GFI1 - growth factor independent 1 transcription repressor, ZNF239 - zinc finger protein 239, ZNF771 - zinc finger protein 771, ZNF442 - zinc finger protein 442, NUP62 - nucleoporin 62kda, ZNF529 - zinc finger protein 529, ZNF793 - zinc finger protein 793, KLF14 - kruppel-like factor 14, ZNF566 - zinc finger protein 566, ZNF382 - zinc finger protein 382, TCEAL6 …
GO:0034645	cellular macromolecule biosynthetic process	8.48e-101	2.35e-97	2.61	18397	2996	1092	464	[ZNF572 - zinc finger protein 572, GFI1 - growth factor independent 1 transcription repressor, ZNF239 - zinc finger protein 239, ZNF771 - zinc finger protein 771, ZNF442 - zinc finger protein 442, NUP62 - nucleoporin 62kda, ZNF529 - zinc finger protein 529, ZNF793 - zinc finger protein 793, KLF14 - kruppel-like factor 14, ZNF566 - zinc finger protein 566, ZNF382 - zinc finger protein 382, TCEAL6 …
GO:0019438	aromatic compound biosynthetic process	8.65e-100	2e-96	2.59	18397	3026	1092	465	[ZNF572 - zinc finger protein 572, GFI1 - growth factor independent 1 transcription repressor, ZNF239 - zinc finger protein 239, ZNF771 - zinc finger protein 771, ZNF442 - zinc finger protein 442, NUP62 - nucleoporin 62kda, ZNF529 - zinc finger protein 529, ZNF793 - zinc finger protein 793, KLF14 - kruppel-like factor 14, ZNF566 - zinc finger protein 566, ZNF382 - zinc finger protein 382, TCEAL6 …
GO:0018130	heterocycle biosynthetic process	1.98e-99	3.92e-96	2.59	18397	3021	1092	464	[ZNF572 - zinc finger protein 572, GFI1 - growth factor independent 1 transcription repressor, ZNF239 - zinc finger protein 239, ZNF771 - zinc finger protein 771, ZNF442 - zinc finger protein 442, NUP62 - nucleoporin 62kda, ZNF529 - zinc finger protein 529, ZNF793 - zinc finger protein 793, KLF14 - kruppel-like factor 14, ZNF566 - zinc finger protein 566, ZNF382 - zinc finger protein 382, TCEAL6 …
GO:0016070	RNA metabolic process	2.53e-99	4.39e-96	2.47	18397	3366	1092	493	[ZNF572 - zinc finger protein 572, GFI1 - growth factor independent 1 transcription repressor, ZNF239 - zinc finger protein 239, ZNF771 - zinc finger protein 771, METTL14 - methyltransferase like 14, ZNF442 - zinc finger protein 442, SF3A2 - splicing factor 3a, subunit 2, 66kda, NUP62 - nucleoporin 62kda, ZNF529 - zinc finger protein 529, KLF14 - kruppel-like factor 14, ZNF793 - zinc finger prote…
GO:0006355	regulation of transcription, DNA-templated	3.81e-97	5.88e-94	2.44	18397	3409	1092	493	[ZNF572 - zinc finger protein 572, GFI1 - growth factor independent 1 transcription repressor, ZNF239 - zinc finger protein 239, ZNF771 - zinc finger protein 771, ZNF442 - zinc finger protein 442, NUP62 - nucleoporin 62kda, ZNF529 - zinc finger protein 529, KLF14 - kruppel-like factor 14, ZNF793 - zinc finger protein 793, ZNF566 - zinc finger protein 566, TCEAL6 - transcription elongation factor …
GO:1903506	regulation of nucleic acid-templated transcription	1.18e-96	1.64e-93	2.43	18397	3431	1092	494	[ZNF572 - zinc finger protein 572, GFI1 - growth factor independent 1 transcription repressor, ZNF239 - zinc finger protein 239, ZNF771 - zinc finger protein 771, ZNF442 - zinc finger protein 442, NUP62 - nucleoporin 62kda, ZNF529 - zinc finger protein 529, KLF14 - kruppel-like factor 14, ZNF793 - zinc finger protein 793, ZNF566 - zinc finger protein 566, TCEAL6 - transcription elongation factor …
GO:2001141	regulation of RNA biosynthetic process	1.04e-95	1.31e-92	2.41	18397	3450	1092	494	[ZNF572 - zinc finger protein 572, GFI1 - growth factor independent 1 transcription repressor, ZNF239 - zinc finger protein 239, ZNF771 - zinc finger protein 771, ZNF442 - zinc finger protein 442, NUP62 - nucleoporin 62kda, ZNF529 - zinc finger protein 529, KLF14 - kruppel-like factor 14, ZNF793 - zinc finger protein 793, ZNF566 - zinc finger protein 566, TCEAL6 - transcription elongation factor …
GO:0051252	regulation of RNA metabolic process	1.43e-94	1.66e-91	2.37	18397	3547	1092	500	[ZNF572 - zinc finger protein 572, GFI1 - growth factor independent 1 transcription repressor, ZNF239 - zinc finger protein 239, ZNF771 - zinc finger protein 771, ZNF442 - zinc finger protein 442, NUP62 - nucleoporin 62kda, ZNF529 - zinc finger protein 529, KLF14 - kruppel-like factor 14, ZNF793 - zinc finger protein 793, ZNF566 - zinc finger protein 566, TCEAL6 - transcription elongation factor …
GO:0009059	macromolecule biosynthetic process	9.12e-94	9.75e-91	2.45	18397	3283	1092	477	[ZNF572 - zinc finger protein 572, GFI1 - growth factor independent 1 transcription repressor, ZNF239 - zinc finger protein 239, ZNF771 - zinc finger protein 771, ZNF442 - zinc finger protein 442, NUP62 - nucleoporin 62kda, ZNF529 - zinc finger protein 529, KLF14 - kruppel-like factor 14, ZNF793 - zinc finger protein 793, ZNF566 - zinc finger protein 566, TCEAL6 - transcription elongation factor …
GO:1901362	organic cyclic compound biosynthetic process	1.89e-93	1.88e-90	2.49	18397	3146	1092	465	[ZNF572 - zinc finger protein 572, GFI1 - growth factor independent 1 transcription repressor, ZNF239 - zinc finger protein 239, ZNF771 - zinc finger protein 771, ZNF442 - zinc finger protein 442, NUP62 - nucleoporin 62kda, ZNF529 - zinc finger protein 529, KLF14 - kruppel-like factor 14, ZNF793 - zinc finger protein 793, ZNF566 - zinc finger protein 566, ZNF382 - zinc finger protein 382, TCEAL6 …
GO:2000112	regulation of cellular macromolecule biosynthetic process	5.82e-87	5.39e-84	2.26	18397	3748	1092	503	[ZNF572 - zinc finger protein 572, GFI1 - growth factor independent 1 transcription repressor, ZNF239 - zinc finger protein 239, ZNF771 - zinc finger protein 771, METTL14 - methyltransferase like 14, ZNF442 - zinc finger protein 442, NUP62 - nucleoporin 62kda, ZNF529 - zinc finger protein 529, KLF14 - kruppel-like factor 14, ZNF793 - zinc finger protein 793, ZNF566 - zinc finger protein 566, TCEA…
GO:0090304	nucleic acid metabolic process	5.87e-86	5.09e-83	2.23	18397	3860	1092	510	[ZNF572 - zinc finger protein 572, GFI1 - growth factor independent 1 transcription repressor, ZNF239 - zinc finger protein 239, ZNF771 - zinc finger protein 771, METTL14 - methyltransferase like 14, ZNF442 - zinc finger protein 442, SF3A2 - splicing factor 3a, subunit 2, 66kda, NUP62 - nucleoporin 62kda, ZNF529 - zinc finger protein 529, KLF14 - kruppel-like factor 14, ZNF793 - zinc finger prote…
GO:0044271	cellular nitrogen compound biosynthetic process	5.1e-85	4.16e-82	2.35	18397	3354	1092	468	[ZNF572 - zinc finger protein 572, GFI1 - growth factor independent 1 transcription repressor, ZNF239 - zinc finger protein 239, ZNF771 - zinc finger protein 771, ZNF442 - zinc finger protein 442, NUP62 - nucleoporin 62kda, ZNF529 - zinc finger protein 529, KLF14 - kruppel-like factor 14, ZNF793 - zinc finger protein 793, ZNF566 - zinc finger protein 566, TCEAL6 - transcription elongation factor …
GO:0019219	regulation of nucleobase-containing compound metabolic process	2.51e-84	1.94e-81	2.22	18397	3846	1092	506	[ZNF572 - zinc finger protein 572, GFI1 - growth factor independent 1 transcription repressor, ZNF239 - zinc finger protein 239, ZNF771 - zinc finger protein 771, ZNF442 - zinc finger protein 442, NUP62 - nucleoporin 62kda, ZNF529 - zinc finger protein 529, KLF14 - kruppel-like factor 14, ZNF793 - zinc finger protein 793, ZNF566 - zinc finger protein 566, TCEAL6 - transcription elongation factor …
GO:0010468	regulation of gene expression	5.52e-84	4.03e-81	2.15	18397	4114	1092	526	[ZNF572 - zinc finger protein 572, GFI1 - growth factor independent 1 transcription repressor, ZNF239 - zinc finger protein 239, ZNF771 - zinc finger protein 771, FAM46A - family with sequence similarity 46, member a, METTL14 - methyltransferase like 14, ZNF442 - zinc finger protein 442, NUP62 - nucleoporin 62kda, ZNF529 - zinc finger protein 529, KLF14 - kruppel-like factor 14, ZNF793 - zinc fin…
GO:0010556	regulation of macromolecule biosynthetic process	7.53e-84	5.23e-81	2.21	18397	3857	1092	506	[ZNF572 - zinc finger protein 572, GFI1 - growth factor independent 1 transcription repressor, ZNF239 - zinc finger protein 239, ZNF771 - zinc finger protein 771, METTL14 - methyltransferase like 14, ZNF442 - zinc finger protein 442, NUP62 - nucleoporin 62kda, ZNF529 - zinc finger protein 529, KLF14 - kruppel-like factor 14, ZNF793 - zinc finger protein 793, ZNF566 - zinc finger protein 566, TLR8…
GO:0031326	regulation of cellular biosynthetic process	3.99e-80	2.64e-77	2.14	18397	4023	1092	512	[ZNF572 - zinc finger protein 572, GFI1 - growth factor independent 1 transcription repressor, ZNF239 - zinc finger protein 239, ZNF771 - zinc finger protein 771, METTL14 - methyltransferase like 14, ZNF442 - zinc finger protein 442, NUP62 - nucleoporin 62kda, ZNF529 - zinc finger protein 529, KLF14 - kruppel-like factor 14, ZNF793 - zinc finger protein 793, ZNF566 - zinc finger protein 566, TLR8…
GO:0009889	regulation of biosynthetic process	2.52e-78	1.59e-75	2.12	18397	4067	1092	512	[ZNF572 - zinc finger protein 572, GFI1 - growth factor independent 1 transcription repressor, ZNF239 - zinc finger protein 239, ZNF771 - zinc finger protein 771, METTL14 - methyltransferase like 14, ZNF442 - zinc finger protein 442, NUP62 - nucleoporin 62kda, ZNF529 - zinc finger protein 529, KLF14 - kruppel-like factor 14, ZNF793 - zinc finger protein 793, ZNF566 - zinc finger protein 566, TLR8…
GO:0051171	regulation of nitrogen compound metabolic process	3.9e-77	2.36e-74	2.1	18397	4123	1092	514	[ZNF572 - zinc finger protein 572, GFI1 - growth factor independent 1 transcription repressor, ZNF239 - zinc finger protein 239, ZNF771 - zinc finger protein 771, METTL14 - methyltransferase like 14, ZNF442 - zinc finger protein 442, NUP62 - nucleoporin 62kda, ZNF529 - zinc finger protein 529, KLF14 - kruppel-like factor 14, ZNF793 - zinc finger protein 793, ZNF566 - zinc finger protein 566, TCEA…
GO:0006139	nucleobase-containing compound metabolic process	4.06e-71	2.35e-68	2.02	18397	4292	1092	515	[ZNF572 - zinc finger protein 572, GFI1 - growth factor independent 1 transcription repressor, ZNF239 - zinc finger protein 239, ZNF771 - zinc finger protein 771, METTL14 - methyltransferase like 14, ZNF442 - zinc finger protein 442, SF3A2 - splicing factor 3a, subunit 2, 66kda, NUP62 - nucleoporin 62kda, ZNF529 - zinc finger protein 529, KLF14 - kruppel-like factor 14, ZNF793 - zinc finger prote…
GO:0006725	cellular aromatic compound metabolic process	7.02e-66	3.9e-63	1.95	18397	4491	1092	519	[ZNF572 - zinc finger protein 572, GFI1 - growth factor independent 1 transcription repressor, ZNF239 - zinc finger protein 239, ZNF771 - zinc finger protein 771, METTL14 - methyltransferase like 14, ZNF442 - zinc finger protein 442, SF3A2 - splicing factor 3a, subunit 2, 66kda, NUP62 - nucleoporin 62kda, ZNF529 - zinc finger protein 529, KLF14 - kruppel-like factor 14, ZNF793 - zinc finger prote…
GO:0046483	heterocycle metabolic process	6.88e-65	3.68e-62	1.94	18397	4478	1092	516	[ZNF572 - zinc finger protein 572, GFI1 - growth factor independent 1 transcription repressor, ZNF239 - zinc finger protein 239, ZNF771 - zinc finger protein 771, METTL14 - methyltransferase like 14, ZNF442 - zinc finger protein 442, SF3A2 - splicing factor 3a, subunit 2, 66kda, NUP62 - nucleoporin 62kda, ZNF529 - zinc finger protein 529, KLF14 - kruppel-like factor 14, ZNF793 - zinc finger prote…
GO:1901360	organic cyclic compound metabolic process	1.79e-60	9.21e-58	1.87	18397	4720	1092	524	[ZNF572 - zinc finger protein 572, GFI1 - growth factor independent 1 transcription repressor, ZNF239 - zinc finger protein 239, ZNF771 - zinc finger protein 771, METTL14 - methyltransferase like 14, ZNF442 - zinc finger protein 442, SF3A2 - splicing factor 3a, subunit 2, 66kda, NUP62 - nucleoporin 62kda, ZNF529 - zinc finger protein 529, KLF14 - kruppel-like factor 14, ZNF793 - zinc finger prote…
GO:0044249	cellular biosynthetic process	2.93e-59	1.45e-56	1.95	18397	4149	1092	480	[ZNF572 - zinc finger protein 572, GFI1 - growth factor independent 1 transcription repressor, ZNF239 - zinc finger protein 239, ZNF771 - zinc finger protein 771, ZNF442 - zinc finger protein 442, NUP62 - nucleoporin 62kda, ZNF529 - zinc finger protein 529, KLF14 - kruppel-like factor 14, ZNF793 - zinc finger protein 793, ZNF566 - zinc finger protein 566, TCEAL6 - transcription elongation factor …
GO:0060255	regulation of macromolecule metabolic process	2.29e-56	1.09e-53	1.73	18397	5621	1092	577	[ZNF572 - zinc finger protein 572, GFI1 - growth factor independent 1 transcription repressor, SPTAN1 - spectrin, alpha, non-erythrocytic 1, ZNF239 - zinc finger protein 239, SPTBN5 - spectrin, beta, non-erythrocytic 5, ZNF771 - zinc finger protein 771, FAM46A - family with sequence similarity 46, member a, AKAP1 - a kinase (prka) anchor protein 1, SPTBN4 - spectrin, beta, non-erythrocytic 4, ZNF…
GO:1901576	organic substance biosynthetic process	3.14e-55	1.45e-52	1.89	18397	4283	1092	481	[ZNF572 - zinc finger protein 572, GFI1 - growth factor independent 1 transcription repressor, ZNF239 - zinc finger protein 239, ZNF771 - zinc finger protein 771, ZNF442 - zinc finger protein 442, NUP62 - nucleoporin 62kda, ZNF529 - zinc finger protein 529, KLF14 - kruppel-like factor 14, ZNF793 - zinc finger protein 793, ZNF566 - zinc finger protein 566, TCEAL6 - transcription elongation factor …
GO:0009058	biosynthetic process	9.92e-53	4.44e-50	1.86	18397	4361	1092	481	[ZNF572 - zinc finger protein 572, GFI1 - growth factor independent 1 transcription repressor, ZNF239 - zinc finger protein 239, ZNF771 - zinc finger protein 771, ZNF442 - zinc finger protein 442, NUP62 - nucleoporin 62kda, ZNF529 - zinc finger protein 529, KLF14 - kruppel-like factor 14, ZNF793 - zinc finger protein 793, ZNF566 - zinc finger protein 566, TCEAL6 - transcription elongation factor …
GO:0080090	regulation of primary metabolic process	2.73e-52	1.18e-49	1.7	18397	5599	1092	566	[ZNF572 - zinc finger protein 572, GFI1 - growth factor independent 1 transcription repressor, SPTAN1 - spectrin, alpha, non-erythrocytic 1, ZNF239 - zinc finger protein 239, SPTBN5 - spectrin, beta, non-erythrocytic 5, ZNF771 - zinc finger protein 771, AKAP1 - a kinase (prka) anchor protein 1, SPTBN4 - spectrin, beta, non-erythrocytic 4, METTL14 - methyltransferase like 14, ZNF442 - zinc finger …
GO:0031323	regulation of cellular metabolic process	2.4e-50	1.01e-47	1.68	18397	5684	1092	567	[ZNF572 - zinc finger protein 572, GFI1 - growth factor independent 1 transcription repressor, SPTAN1 - spectrin, alpha, non-erythrocytic 1, ZNF239 - zinc finger protein 239, SPTBN5 - spectrin, beta, non-erythrocytic 5, ZNF771 - zinc finger protein 771, AKAP1 - a kinase (prka) anchor protein 1, SPTBN4 - spectrin, beta, non-erythrocytic 4, METTL14 - methyltransferase like 14, ZNF442 - zinc finger …
GO:0034641	cellular nitrogen compound metabolic process	2.34e-48	9.55e-46	1.73	18397	5047	1092	519	[ZNF572 - zinc finger protein 572, GFI1 - growth factor independent 1 transcription repressor, ZNF239 - zinc finger protein 239, ZNF771 - zinc finger protein 771, METTL14 - methyltransferase like 14, ZNF442 - zinc finger protein 442, SF3A2 - splicing factor 3a, subunit 2, 66kda, NUP62 - nucleoporin 62kda, ZNF529 - zinc finger protein 529, KLF14 - kruppel-like factor 14, ZNF793 - zinc finger prote…
GO:0019222	regulation of metabolic process	2.36e-43	9.37e-41	1.56	18397	6494	1092	602	[ZNF572 - zinc finger protein 572, GFI1 - growth factor independent 1 transcription repressor, SPTAN1 - spectrin, alpha, non-erythrocytic 1, ZNF239 - zinc finger protein 239, SPTBN5 - spectrin, beta, non-erythrocytic 5, FAM46A - family with sequence similarity 46, member a, ZNF771 - zinc finger protein 771, AKAP1 - a kinase (prka) anchor protein 1, SPTBN4 - spectrin, beta, non-erythrocytic 4, ZNF…
GO:0006807	nitrogen compound metabolic process	1.01e-42	3.89e-40	1.65	18397	5389	1092	528	[ZNF572 - zinc finger protein 572, GFI1 - growth factor independent 1 transcription repressor, ZNF239 - zinc finger protein 239, ZNF771 - zinc finger protein 771, METTL14 - methyltransferase like 14, ZNF442 - zinc finger protein 442, SF3A2 - splicing factor 3a, subunit 2, 66kda, NUP62 - nucleoporin 62kda, ZNF529 - zinc finger protein 529, KLF14 - kruppel-like factor 14, ZNF793 - zinc finger prote…
GO:0044260	cellular macromolecule metabolic process	2.13e-39	7.99e-37	1.53	18397	6600	1092	598	[ZNF572 - zinc finger protein 572, SPRR3 - small proline-rich protein 3, GFI1 - growth factor independent 1 transcription repressor, SPTAN1 - spectrin, alpha, non-erythrocytic 1, ZNF239 - zinc finger protein 239, SPRR2E - small proline-rich protein 2e, SPRR2F - small proline-rich protein 2f, SPRR1A - small proline-rich protein 1a, SPTBN5 - spectrin, beta, non-erythrocytic 5, SPRR1B - small prolin…
GO:0043170	macromolecule metabolic process	8.66e-34	3.16e-31	1.44	18397	7326	1092	627	[ZNF572 - zinc finger protein 572, SPRR3 - small proline-rich protein 3, GFI1 - growth factor independent 1 transcription repressor, SPTAN1 - spectrin, alpha, non-erythrocytic 1, ZNF239 - zinc finger protein 239, SPRR2E - small proline-rich protein 2e, SPRR2F - small proline-rich protein 2f, SPRR1A - small proline-rich protein 1a, SPTBN5 - spectrin, beta, non-erythrocytic 5, SPRR1B - small prolin…
GO:0044237	cellular metabolic process	7.55e-15	2.69e-12	1.25	18397	8382	1092	621	[ZNF572 - zinc finger protein 572, SPRR3 - small proline-rich protein 3, GFI1 - growth factor independent 1 transcription repressor, SPTAN1 - spectrin, alpha, non-erythrocytic 1, ZNF239 - zinc finger protein 239, SPRR2E - small proline-rich protein 2e, SPRR2F - small proline-rich protein 2f, SPRR1A - small proline-rich protein 1a, SPTBN5 - spectrin, beta, non-erythrocytic 5, SPRR1B - small prolin…
GO:0044238	primary metabolic process	4.27e-14	1.48e-11	1.24	18397	8560	1092	628	[ZNF572 - zinc finger protein 572, SPRR3 - small proline-rich protein 3, GFI1 - growth factor independent 1 transcription repressor, SPTAN1 - spectrin, alpha, non-erythrocytic 1, ZNF239 - zinc finger protein 239, SPRR2E - small proline-rich protein 2e, SPRR2F - small proline-rich protein 2f, SPRR1A - small proline-rich protein 1a, SPTBN5 - spectrin, beta, non-erythrocytic 5, SPRR1B - small prolin…
GO:0071704	organic substance metabolic process	9.79e-14	3.32e-11	1.22	18397	8860	1092	644	[ZNF572 - zinc finger protein 572, SPRR3 - small proline-rich protein 3, GFI1 - growth factor independent 1 transcription repressor, SPTAN1 - spectrin, alpha, non-erythrocytic 1, ZNF239 - zinc finger protein 239, SPRR2E - small proline-rich protein 2e, SPRR2F - small proline-rich protein 2f, SPRR1A - small proline-rich protein 1a, SPTBN5 - spectrin, beta, non-erythrocytic 5, SPRR1B - small prolin…
GO:0050794	regulation of cellular process	6.96e-13	2.3e-10	1.19	18397	10032	1092	708	[ZNF572 - zinc finger protein 572, GFI1 - growth factor independent 1 transcription repressor, SPTAN1 - spectrin, alpha, non-erythrocytic 1, ZNF239 - zinc finger protein 239, CDKN2AIP - cdkn2a interacting protein, SPTBN5 - spectrin, beta, non-erythrocytic 5, ZNF771 - zinc finger protein 771, AKAP1 - a kinase (prka) anchor protein 1, SPTBN4 - spectrin, beta, non-erythrocytic 4, ZNF442 - zinc finge…
GO:0050789	regulation of biological process	1.21e-10	3.9e-08	1.16	18397	10568	1092	727	[ZNF572 - zinc finger protein 572, GFI1 - growth factor independent 1 transcription repressor, SPTAN1 - spectrin, alpha, non-erythrocytic 1, ZNF239 - zinc finger protein 239, CDKN2AIP - cdkn2a interacting protein, SPTBN5 - spectrin, beta, non-erythrocytic 5, FAM46A - family with sequence similarity 46, member a, ZNF771 - zinc finger protein 771, AKAP1 - a kinase (prka) anchor protein 1, SPTBN4 - …
GO:0065007	biological regulation	1.65e-09	5.19e-07	1.14	18397	11067	1092	749	[ZNF572 - zinc finger protein 572, GFI1 - growth factor independent 1 transcription repressor, SPTAN1 - spectrin, alpha, non-erythrocytic 1, ZNF239 - zinc finger protein 239, CDKN2AIP - cdkn2a interacting protein, SPTBN5 - spectrin, beta, non-erythrocytic 5, FAM46A - family with sequence similarity 46, member a, ZNF771 - zinc finger protein 771, AKAP1 - a kinase (prka) anchor protein 1, SPTBN4 - …
GO:0008152	metabolic process	1.15e-07	3.56e-05	1.14	18397	9791	1092	664	[ZNF572 - zinc finger protein 572, SPRR3 - small proline-rich protein 3, GFI1 - growth factor independent 1 transcription repressor, SPTAN1 - spectrin, alpha, non-erythrocytic 1, ZNF239 - zinc finger protein 239, SPRR2E - small proline-rich protein 2e, SPRR2F - small proline-rich protein 2f, SPRR1A - small proline-rich protein 1a, SPTBN5 - spectrin, beta, non-erythrocytic 5, SPRR1B - small prolin…
GO:0030198	extracellular matrix organization	4.63e-07	0.00014	2.17	18397	365	1092	47	[LTBP4 - latent transforming growth factor beta binding protein 4, ITGA9 - integrin, alpha 9, FLOT1 - flotillin 1, C6orf15 - chromosome 6 open reading frame 15, FN1 - fibronectin 1, TNC - tenascin c, COL6A6 - collagen, type vi, alpha 6, MYH11 - myosin, heavy chain 11, smooth muscle, ELN - elastin, MADCAM1 - mucosal vascular addressin cell adhesion molecule 1, LRP4 - low density lipoprotein recept…
GO:0043062	extracellular structure organization	5.01e-07	0.000148	2.16	18397	366	1092	47	[LTBP4 - latent transforming growth factor beta binding protein 4, ITGA9 - integrin, alpha 9, FLOT1 - flotillin 1, C6orf15 - chromosome 6 open reading frame 15, FN1 - fibronectin 1, TNC - tenascin c, COL6A6 - collagen, type vi, alpha 6, MYH11 - myosin, heavy chain 11, smooth muscle, ELN - elastin, MADCAM1 - mucosal vascular addressin cell adhesion molecule 1, LRP4 - low density lipoprotein recept…
GO:0009987	cellular process	7.7e-07	0.000223	1.09	18397	12913	1092	836	[GFI1 - growth factor independent 1 transcription repressor, ZNF239 - zinc finger protein 239, CDKN2AIP - cdkn2a interacting protein, AKAP1 - a kinase (prka) anchor protein 1, SLC14A2 - solute carrier family 14 (urea transporter), member 2, ZNF442 - zinc finger protein 442, MADCAM1 - mucosal vascular addressin cell adhesion molecule 1, PODXL - podocalyxin-like, SF3A2 - splicing factor 3a, subunit…
ZNF354C - zinc finger protein 354c, ZSCAN12 - zinc finger and scan domain containing 12, DNTTIP2 - deoxynucleotidyltransferase, terminal, interacting protein 2, CD209 - cd209 molecule, ZNF606 - zinc finger protein 606, SF3B1 - splicing factor 3b, subunit 1, 155kda, ZNF614 - zinc finger protein 614, GPRASP1 - g protein-coupled receptor associated sorting protein 1, ZFP2 - zfp2 zinc finger protein,…
FUNCTION
GO Term	Description	P-value	FDR q-value	Enrichment	N	B	n	b	Genes
GO:0003677	DNA binding	1.86e-131	7.92e-128	3.18	18397	2404	1092	454	[ZNF572 - zinc finger protein 572, GFI1 - growth factor independent 1 transcription repressor, ZNF239 - zinc finger protein 239, ZNF771 - zinc finger protein 771, ZNF442 - zinc finger protein 442, ZNF529 - zinc finger protein 529, ZNF793 - zinc finger protein 793, KLF14 - kruppel-like factor 14, ZNF566 - zinc finger protein 566, TLR8 - toll-like receptor 8, ZNF382 - zinc finger protein 382, ZNF52…
GO:0046872	metal ion binding	3.16e-107	6.74e-104	2.34	18397	4028	1092	559	[ZNF572 - zinc finger protein 572, GFI1 - growth factor independent 1 transcription repressor, SPTAN1 - spectrin, alpha, non-erythrocytic 1, ZNF239 - zinc finger protein 239, SCUBE2 - signal peptide, cub domain, egf-like 2, SVEP1 - sushi, von willebrand factor type a, egf and pentraxin domain containing 1, ZNF771 - zinc finger protein 771, ZNF442 - zinc finger protein 442, SF3A2 - splicing factor…
GO:0043169	cation binding	7.94e-104	1.13e-100	2.29	18397	4112	1092	560	[ZNF572 - zinc finger protein 572, GFI1 - growth factor independent 1 transcription repressor, SPTAN1 - spectrin, alpha, non-erythrocytic 1, ZNF239 - zinc finger protein 239, SCUBE2 - signal peptide, cub domain, egf-like 2, SVEP1 - sushi, von willebrand factor type a, egf and pentraxin domain containing 1, ZNF771 - zinc finger protein 771, ZNF442 - zinc finger protein 442, SF3A2 - splicing factor…
GO:0003676	nucleic acid binding	5.67e-103	6.06e-100	2.35	18397	3861	1092	539	[ZNF572 - zinc finger protein 572, GFI1 - growth factor independent 1 transcription repressor, ZNF239 - zinc finger protein 239, CDKN2AIP - cdkn2a interacting protein, ZNF771 - zinc finger protein 771, FAM46A - family with sequence similarity 46, member a, AKAP1 - a kinase (prka) anchor protein 1, METTL14 - methyltransferase like 14, ZNF442 - zinc finger protein 442, SF3A2 - splicing factor 3a, s…
GO:0001071	nucleic acid binding transcription factor activity	1.16e-64	9.91e-62	3.35	18397	1163	1092	231	[ZNF565 - zinc finger protein 565, ZNF420 - zinc finger protein 420, GFI1 - growth factor independent 1 transcription repressor, ZNF239 - zinc finger protein 239, ZNF583 - zinc finger protein 583, TRIM28 - tripartite motif containing 28, ZNF793 - zinc finger protein 793, REST - re1-silencing transcription factor, ZNF382 - zinc finger protein 382, ZNF528 - zinc finger protein 528, ZNF197 - zinc fi…
GO:0003700	transcription factor activity, sequence-specific DNA binding	1.16e-64	8.26e-62	3.35	18397	1163	1092	231	[ZNF565 - zinc finger protein 565, ZNF420 - zinc finger protein 420, GFI1 - growth factor independent 1 transcription repressor, ZNF239 - zinc finger protein 239, ZNF583 - zinc finger protein 583, TRIM28 - tripartite motif containing 28, ZNF793 - zinc finger protein 793, REST - re1-silencing transcription factor, ZNF382 - zinc finger protein 382, ZNF528 - zinc finger protein 528, ZNF197 - zinc fi…
GO:0043167	ion binding	1.49e-57	9.1e-55	1.7	18397	5987	1092	604	[ZNF572 - zinc finger protein 572, GFI1 - growth factor independent 1 transcription repressor, SPTAN1 - spectrin, alpha, non-erythrocytic 1, ZNF239 - zinc finger protein 239, SVEP1 - sushi, von willebrand factor type a, egf and pentraxin domain containing 1, SCUBE2 - signal peptide, cub domain, egf-like 2, ZNF771 - zinc finger protein 771, SPTBN4 - spectrin, beta, non-erythrocytic 4, ZNF442 - zin…
GO:1901363	heterocyclic compound binding	6.67e-53	3.56e-50	1.7	18397	5712	1092	575	[ZNF572 - zinc finger protein 572, GFI1 - growth factor independent 1 transcription repressor, ZNF239 - zinc finger protein 239, CDKN2AIP - cdkn2a interacting protein, ZNF771 - zinc finger protein 771, FAM46A - family with sequence similarity 46, member a, AKAP1 - a kinase (prka) anchor protein 1, METTL14 - methyltransferase like 14, ZNF442 - zinc finger protein 442, SF3A2 - splicing factor 3a, s…
GO:0097159	organic cyclic compound binding	4.23e-51	2e-48	1.68	18397	5792	1092	576	[ZNF572 - zinc finger protein 572, GFI1 - growth factor independent 1 transcription repressor, ZNF239 - zinc finger protein 239, CDKN2AIP - cdkn2a interacting protein, ZNF771 - zinc finger protein 771, FAM46A - family with sequence similarity 46, member a, AKAP1 - a kinase (prka) anchor protein 1, ZNF442 - zinc finger protein 442, METTL14 - methyltransferase like 14, SF3A2 - splicing factor 3a, s…
GO:0044212	transcription regulatory region DNA binding	4.01e-14	1.71e-11	2.19	18397	785	1092	102	[GFI1 - growth factor independent 1 transcription repressor, ZNF583 - zinc finger protein 583, ZNF195 - zinc finger protein 195, ZNF257 - zinc finger protein 257, BRCA1 - breast cancer 1, early onset, ZNF154 - zinc finger protein 154, ZNF304 - zinc finger protein 304, ZNF793 - zinc finger protein 793, REST - re1-silencing transcription factor, ZNF141 - zinc finger protein 141, ZNF382 - zinc finge…
GO:0000975	regulatory region DNA binding	5.57e-14	2.16e-11	2.18	18397	789	1092	102	[GFI1 - growth factor independent 1 transcription repressor, ZNF583 - zinc finger protein 583, ZNF195 - zinc finger protein 195, ZNF257 - zinc finger protein 257, BRCA1 - breast cancer 1, early onset, ZNF154 - zinc finger protein 154, ZNF304 - zinc finger protein 304, ZNF793 - zinc finger protein 793, REST - re1-silencing transcription factor, ZNF141 - zinc finger protein 141, ZNF382 - zinc finge…
GO:0001067	regulatory region nucleic acid binding	5.57e-14	1.98e-11	2.18	18397	789	1092	102	[GFI1 - growth factor independent 1 transcription repressor, ZNF583 - zinc finger protein 583, ZNF195 - zinc finger protein 195, ZNF257 - zinc finger protein 257, BRCA1 - breast cancer 1, early onset, ZNF154 - zinc finger protein 154, ZNF304 - zinc finger protein 304, ZNF793 - zinc finger protein 793, REST - re1-silencing transcription factor, ZNF141 - zinc finger protein 141, ZNF382 - zinc finge…
GO:0000977	RNA polymerase II regulatory region sequence-specific DNA binding	2.73e-13	8.95e-11	2.39	18397	564	1092	80	[AEBP1 - ae binding protein 1, ZNF583 - zinc finger protein 583, ZNF257 - zinc finger protein 257, ZNF195 - zinc finger protein 195, NLRC5 - nlr family, card domain containing 5, ZNF552 - zinc finger protein 552, ZNF350 - zinc finger protein 350, ZNF154 - zinc finger protein 154, ZNF304 - zinc finger protein 304, ZNF502 - zinc finger protein 502, ZNF793 - zinc finger protein 793, ZNF141 - zinc fi…
GO:0001012	RNA polymerase II regulatory region DNA binding	3.63e-13	1.11e-10	2.38	18397	567	1092	80	[AEBP1 - ae binding protein 1, ZNF583 - zinc finger protein 583, ZNF257 - zinc finger protein 257, ZNF195 - zinc finger protein 195, NLRC5 - nlr family, card domain containing 5, ZNF552 - zinc finger protein 552, ZNF350 - zinc finger protein 350, ZNF154 - zinc finger protein 154, ZNF304 - zinc finger protein 304, ZNF502 - zinc finger protein 502, ZNF793 - zinc finger protein 793, ZNF141 - zinc fi…
GO:0000976	transcription regulatory region sequence-specific DNA binding	1.22e-12	3.47e-10	2.26	18397	635	1092	85	[ZNF583 - zinc finger protein 583, AEBP1 - ae binding protein 1, ZNF257 - zinc finger protein 257, ZNF195 - zinc finger protein 195, NLRC5 - nlr family, card domain containing 5, ZNF552 - zinc finger protein 552, ZNF350 - zinc finger protein 350, ZNF154 - zinc finger protein 154, ZNF304 - zinc finger protein 304, ZNF502 - zinc finger protein 502, ZNF793 - zinc finger protein 793, REST - re1-silen…
GO:1990837	sequence-specific double-stranded DNA binding	2.33e-12	6.22e-10	2.2	18397	665	1092	87	[ZNF583 - zinc finger protein 583, AEBP1 - ae binding protein 1, ZNF257 - zinc finger protein 257, ZNF195 - zinc finger protein 195, NLRC5 - nlr family, card domain containing 5, ZNF552 - zinc finger protein 552, MTOR - mechanistic target of rapamycin (serine/threonine kinase), ZNF350 - zinc finger protein 350, ZNF154 - zinc finger protein 154, ZNF304 - zinc finger protein 304, ZNF502 - zinc fing…
GO:0005488	binding	1.18e-11	2.97e-09	1.11	18397	13824	1092	910	[GFI1 - growth factor independent 1 transcription repressor, ZNF239 - zinc finger protein 239, SVEP1 - sushi, von willebrand factor type a, egf and pentraxin domain containing 1, CDKN2AIP - cdkn2a interacting protein, AKAP1 - a kinase (prka) anchor protein 1, FAM46A - family with sequence similarity 46, member a, SLC14A2 - solute carrier family 14 (urea transporter), member 2, ZNF442 - zinc finge…
, FLG - filaggrin, FLNA - filamin a, alpha, FLNB - filamin b, beta, ZKSCAN7 - zinc finger with krab and scan domains 7, FLOT2 - flotillin 2, AGRN - agrin, ANKRD28 - ankyrin repeat domain 28, ASH1L - ash1 (absent, small, or homeotic)-like (drosophila), ESX1 - esx homeobox 1, AHNAK2 - ahnak nucleoprotein 2, OAS3 - 2'-5'-oligoadenylate synthetase 3, 100kda, BDP1 - b double prime 1, subunit of rna po…
GO:0003690	double-stranded DNA binding	3.23e-11	7.66e-09	2.07	18397	733	1092	90	[ZNF583 - zinc finger protein 583, AEBP1 - ae binding protein 1, ZNF257 - zinc finger protein 257, ZNF195 - zinc finger protein 195, NLRC5 - nlr family, card domain containing 5, ZNF552 - zinc finger protein 552, MTOR - mechanistic target of rapamycin (serine/threonine kinase), ZNF350 - zinc finger protein 350, ZNF154 - zinc finger protein 154, ZNF304 - zinc finger protein 304, ZNF502 - zinc fing…
GO:0005509	calcium ion binding	7.69e-11	1.73e-08	2.1	18397	675	1092	84	[CRB1 - crumbs homolog 1 (drosophila), SPTAN1 - spectrin, alpha, non-erythrocytic 1, DCHS1 - dachsous 1 (drosophila), RPTN - repetin, PCDH11X - protocadherin 11 x-linked, SVEP1 - sushi, von willebrand factor type a, egf and pentraxin domain containing 1, SCUBE2 - signal peptide, cub domain, egf-like 2, PCDHGA8 - protocadherin gamma subfamily a, 8, FLG - filaggrin, ANXA7 - annexin a7, PCDHB16 - pr…
GO:0043565	sequence-specific DNA binding	1e-09	2.14e-07	1.81	18397	1005	1092	108	[ZSCAN26 - zinc finger and scan domain containing 26, ZNF583 - zinc finger protein 583, ZNF257 - zinc finger protein 257, ZNF195 - zinc finger protein 195, ZNF154 - zinc finger protein 154, ZNF304 - zinc finger protein 304, TRIM28 - tripartite motif containing 28, ZNF793 - zinc finger protein 793, REST - re1-silencing transcription factor, ZNF141 - zinc finger protein 141, ESX1 - esx homeobox 1, …
GO:0005198	structural molecule activity	5.24e-08	1.07e-05	1.87	18397	712	1092	79	[SPRR3 - small proline-rich protein 3, MAGI2 - membrane associated guanylate kinase, ww and pdz domain containing 2, SPTAN1 - spectrin, alpha, non-erythrocytic 1, TUBGCP6 - tubulin, gamma complex associated protein 6, MAP7D2 - map7 domain containing 2, SPRR2E - small proline-rich protein 2e, SPRR2F - small proline-rich protein 2f, SPRR1A - small proline-rich protein 1a, SPRR1B - small proline-ric…
GO:0000978	RNA polymerase II core promoter proximal region sequence-specific DNA binding	7.18e-08	1.39e-05	2.31	18397	343	1092	47	[ZNF492 - zinc finger protein 492, ZSCAN21 - zinc finger and scan domain containing 21, ZNF257 - zinc finger protein 257, ZNF195 - zinc finger protein 195, ZNF519 - zinc finger protein 519, ZNF431 - zinc finger protein 431, ZNF543 - zinc finger protein 543, MZF1 - myeloid zinc finger 1, ZKSCAN3 - zinc finger with krab and scan domains 3, ZNF732 - zinc finger protein 732, ZNF708 - zinc finger prot…
GO:0000987	core promoter proximal region sequence-specific DNA binding	3.63e-07	6.74e-05	2.19	18397	362	1092	47	[ZNF492 - zinc finger protein 492, ZSCAN21 - zinc finger and scan domain containing 21, ZNF257 - zinc finger protein 257, ZNF195 - zinc finger protein 195, ZNF519 - zinc finger protein 519, ZNF431 - zinc finger protein 431, ZNF543 - zinc finger protein 543, MZF1 - myeloid zinc finger 1, ZKSCAN3 - zinc finger with krab and scan domains 3, ZNF732 - zinc finger protein 732, ZNF708 - zinc finger prot…
GO:0001159	core promoter proximal region DNA binding	4.27e-07	7.6e-05	2.18	18397	364	1092	47	[ZNF492 - zinc finger protein 492, ZSCAN21 - zinc finger and scan domain containing 21, ZNF257 - zinc finger protein 257, ZNF195 - zinc finger protein 195, ZNF519 - zinc finger protein 519, ZNF431 - zinc finger protein 431, ZNF543 - zinc finger protein 543, MZF1 - myeloid zinc finger 1, ZKSCAN3 - zinc finger with krab and scan domains 3, ZNF732 - zinc finger protein 732, ZNF708 - zinc finger prot…
COMPONENT
GO Term	Description	P-value	FDR q-value	Enrichment	N	B	n	b	Genes
GO:0005634	nucleus	1.26e-68	2.11e-65	1.9	18397	4929	1092	556	[ZNF572 - zinc finger protein 572, GFI1 - growth factor independent 1 transcription repressor, ZNF239 - zinc finger protein 239, ZNF771 - zinc finger protein 771, METTL14 - methyltransferase like 14, ZNF442 - zinc finger protein 442, PRX - periaxin, ZNF529 - zinc finger protein 529, KLF14 - kruppel-like factor 14, ZNF793 - zinc finger protein 793, ZNF566 - zinc finger protein 566, LGALS3 - lectin…
GO:0045095	keratin filament	1.74e-36	1.46e-33	8.96	18397	94	1092	50	[KRTAP9-2 - keratin associated protein 9-2, KRTAP1-5 - keratin associated protein 1-5, KRTAP5-7 - keratin associated protein 5-7, KRTAP5-11 - keratin associated protein 5-11, KRTAP9-8 - keratin associated protein 9-8, KRTAP9-3 - keratin associated protein 9-3, KRTAP11-1 - keratin associated protein 11-1, KRT3 - keratin 3, KRT2 - keratin 2, KRTAP5-8 - keratin associated protein 5-8, KRTAP5-10 - ke…
GO:0005882	intermediate filament	1.89e-31	1.05e-28	5.65	18397	191	1092	64	[KRTAP9-2 - keratin associated protein 9-2, KRTAP1-5 - keratin associated protein 1-5, KRTAP5-7 - keratin associated protein 5-7, KRTAP5-11 - keratin associated protein 5-11, KRTAP17-1 - keratin associated protein 17-1, KRTAP9-8 - keratin associated protein 9-8, KRTAP9-3 - keratin associated protein 9-3, KRTAP6-3 - keratin associated protein 6-3, FLG - filaggrin, NES - nestin, KRTAP20-2 - keratin…
GO:0043231	intracellular membrane-bounded organelle	3.4e-29	1.42e-26	1.38	18397	7826	1092	643	[ZNF572 - zinc finger protein 572, GFI1 - growth factor independent 1 transcription repressor, SPTAN1 - spectrin, alpha, non-erythrocytic 1, ZNF239 - zinc finger protein 239, ZNF771 - zinc finger protein 771, AKAP1 - a kinase (prka) anchor protein 1, ZNF442 - zinc finger protein 442, METTL14 - methyltransferase like 14, PODXL - podocalyxin-like, PRX - periaxin, NUP62 - nucleoporin 62kda, ZNF529 -…
GO:0043229	intracellular organelle	6.85e-29	2.29e-26	1.34	18397	8839	1092	702	[ZNF572 - zinc finger protein 572, GFI1 - growth factor independent 1 transcription repressor, SPTAN1 - spectrin, alpha, non-erythrocytic 1, ZNF239 - zinc finger protein 239, CDKN2AIP - cdkn2a interacting protein, ZNF771 - zinc finger protein 771, AKAP1 - a kinase (prka) anchor protein 1, ZNF442 - zinc finger protein 442, METTL14 - methyltransferase like 14, PODXL - podocalyxin-like, PRX - periax…
GO:0043226	organelle	1.06e-26	2.95e-24	1.27	18397	10287	1092	777	[GFI1 - growth factor independent 1 transcription repressor, ZNF239 - zinc finger protein 239, CDKN2AIP - cdkn2a interacting protein, AKAP1 - a kinase (prka) anchor protein 1, ZNF442 - zinc finger protein 442, PODXL - podocalyxin-like, ZNF793 - zinc finger protein 793, TCEAL6 - transcription elongation factor a (sii)-like 6, ZNF407 - zinc finger protein 407, ANP32A - acidic (leucine-rich) nuclear…
GO:0043227	membrane-bounded organelle	5.65e-26	1.35e-23	1.3	18397	9301	1092	719	[ZNF572 - zinc finger protein 572, SPRR3 - small proline-rich protein 3, GFI1 - growth factor independent 1 transcription repressor, SPTAN1 - spectrin, alpha, non-erythrocytic 1, ZNF239 - zinc finger protein 239, SPTBN5 - spectrin, beta, non-erythrocytic 5, SPRR1B - small proline-rich protein 1b, ZNF771 - zinc finger protein 771, AKAP1 - a kinase (prka) anchor protein 1, SPTBN4 - spectrin, beta, …
GO:0044424	intracellular part	4.18e-24	8.73e-22	1.18	18397	13211	1092	922	[GFI1 - growth factor independent 1 transcription repressor, ZNF239 - zinc finger protein 239, SVEP1 - sushi, von willebrand factor type a, egf and pentraxin domain containing 1, CDKN2AIP - cdkn2a interacting protein, AKAP1 - a kinase (prka) anchor protein 1, ZNF442 - zinc finger protein 442, PODXL - podocalyxin-like, SF3A2 - splicing factor 3a, subunit 2, 66kda, KRTAP6-3 - keratin associated pro…
7, EPS15 - epidermal growth factor receptor pathway substrate 15, DAZ4 - deleted in azoospermia 4, ZNF845 - zinc finger protein 845, ZNF844 - zinc finger protein 844, ZNF763 - zinc finger protein 763, ODF3 - outer dense fiber of sperm tails 3, MAGI2 - membrane associated guanylate kinase, ww and pdz domain containing 2, TCOF1 - treacher collins-franceschetti syndrome 1, CHAMP1 - chromosome alignm…
GO:0044430	cytoskeletal part	1.72e-11	3.19e-09	1.75	18397	1390	1092	144	[KRTAP9-2 - keratin associated protein 9-2, DHX9 - deah (asp-glu-ala-his) box helicase 9, SPTAN1 - spectrin, alpha, non-erythrocytic 1, KRTAP1-5 - keratin associated protein 1-5, KRTAP5-7 - keratin associated protein 5-7, CHAMP1 - chromosome alignment maintaining phosphoprotein 1, LRRC45 - leucine rich repeat containing 45, CTTN - cortactin, KRTAP5-11 - keratin associated protein 5-11, SPTBN5 - s…
GO:0044464	cell part	2.26e-11	3.78e-09	1.08	18397	15611	1092	998	[GFI1 - growth factor independent 1 transcription repressor, ZNF239 - zinc finger protein 239, SVEP1 - sushi, von willebrand factor type a, egf and pentraxin domain containing 1, CDKN2AIP - cdkn2a interacting protein, AKAP1 - a kinase (prka) anchor protein 1, SLC14A2 - solute carrier family 14 (urea transporter), member 2, ZNF442 - zinc finger protein 442, MADCAM1 - mucosal vascular addressin cel…
c, oligomeric mucus/gel-forming, MUC6 - mucin 6, oligomeric mucus/gel-forming, ZNF730 - zinc finger protein 730, MUC7 - mucin 7, secreted, ZNF558 - zinc finger protein 558, SWAP70 - swap switching b-cell complex 70kda subunit, ZNF611 - zinc finger protein 611, ZNF263 - zinc finger protein 263, ZNF788 - zinc finger family member 788, ZNF599 - zinc finger protein 599, KRTAP1-1 - keratin associated …
GO:0005581	collagen trimer	3.92e-08	5.96e-06	3.98	18397	89	1092	21	[COL8A1 - collagen, type viii, alpha 1, COL6A2 - collagen, type vi, alpha 2, COL6A3 - collagen, type vi, alpha 3, COL22A1 - collagen, type xxii, alpha 1, C1QTNF2 - c1q and tumor necrosis factor related protein 2, COLEC12 - collectin sub-family member 12, COL6A6 - collagen, type vi, alpha 6, C1QL1 - complement component 1, q subcomponent-like 1, COL5A2 - collagen, type v, alpha 2, COL6A1 - collage…
GO:0031012	extracellular matrix	8.63e-08	1.2e-05	2.27	18397	356	1092	48	[LTBP4 - latent transforming growth factor beta binding protein 4, C6orf15 - chromosome 6 open reading frame 15, AEBP1 - ae binding protein 1, RPTN - repetin, FN1 - fibronectin 1, ADAMTSL3 - adamts-like 3, TNC - tenascin c, COL6A6 - collagen, type vi, alpha 6, SLIT2 - slit homolog 2 (drosophila), ELN - elastin, COL20A1 - collagen, type xx, alpha 1, HNRNPM - heterogeneous nuclear ribonucleoprotein…
GO:0001533	cornified envelope	2.48e-07	3.19e-05	5.13	18397	46	1092	14	[SPRR3 - small proline-rich protein 3, RPTN - repetin, LCE1B - late cornified envelope 1b, SPRR2E - small proline-rich protein 2e, SPRR2F - small proline-rich protein 2f, SPRR1A - small proline-rich protein 1a, SPRR1B - small proline-rich protein 1b, IVL - involucrin, HRNR - hornerin, DSP - desmoplakin, C1orf68 - chromosome 1 open reading frame 68, LCE2B - late cornified envelope 2b, SCEL - sciel…
GO:0044420	extracellular matrix component	3.88e-07	4.64e-05	3.18	18397	127	1092	24	[COL8A1 - collagen, type viii, alpha 1, TGFBI - transforming growth factor, beta-induced, 68kda, COL6A3 - collagen, type vi, alpha 3, LAMA1 - laminin, alpha 1, FN1 - fibronectin 1, HMCN1 - hemicentin 1, MATN2 - matrilin 2, TNC - tenascin c, ELN - elastin, COL5A2 - collagen, type v, alpha 2, MUC5AC - mucin 5ac, oligomeric mucus/gel-forming, COL6A1 - collagen, type vi, alpha 1, USH2A - usher syndro…
