# Supplementary material for: Positive and strongly relaxed purifying selection drive the evolution of repeats in proteins
Source: Nat Commun. 2016 Nov 18;7:13570. doi: 10.1038/ncomms13570 (PMC5120217; doi:10.1038/ncomms13570)
Supplement: Supplementary Data 3 — GO enrichment of the repeat containing proteins when ranked by the horizontal <dN/dS>. [file ncomms13570-s4.xlsx]

## Sheet: GO ranked by dNdS
PROCESSES
GO Term	Description	P-value	FDR q-value	Enrichment	N	B	n	b	Genes
GO:0006325	chromatin organization	2.22e-06	0.0104	2.97	1064	30	239	20	[HIST1H1B - histone cluster 1, h1b, SOX9 - sry (sex determining region y)-box 9, ARID4A - at rich interactive domain 4a (rbp1-like), HIST1H1E - histone cluster 1, h1e, HIST1H1D - histone cluster 1, h1d, H1F0 - h1 histone family, member 0, PER1 - period circadian clock 1, LEO1 - leo1, paf1/rna polymerase ii complex component, homolog (s. cerevisiae), CHAF1A - chromatin assembly factor 1, subunit a…
GO:0044699	single-organism process	7.93e-06	0.0185	1.27	1064	425	358	181	[DHX9 - deah (asp-glu-ala-his) box helicase 9, GFI1 - growth factor independent 1 transcription repressor, PHLDB2 - pleckstrin homology-like domain, family b, member 2, KANK2 - kn motif and ankyrin repeat domains 2, TGOLN2 - trans-golgi network protein 2, MUC19 - mucin 19, oligomeric, SPTBN5 - spectrin, beta, non-erythrocytic 5, RFWD3 - ring finger and wd repeat domain 3, BRCA1 - breast cancer 1,…
GO:0030010	establishment of cell polarity	7.13e-05	0.111	8.58	1064	5	124	5	[PKD1 - polycystic kidney disease 1 (autosomal dominant), MYO9B - myosin ixb, LAMA1 - laminin, alpha 1, MAP1B - microtubule-associated protein 1b, FBF1 - fas (tnfrsf6) binding factor 1]
GO:0071840	cellular component organization or biogenesis	7.13e-05	0.0833	1.38	1064	239	345	107	[DHX9 - deah (asp-glu-ala-his) box helicase 9, PHLDB2 - pleckstrin homology-like domain, family b, member 2, SPTBN5 - spectrin, beta, non-erythrocytic 5, RFWD3 - ring finger and wd repeat domain 3, BRCA1 - breast cancer 1, early onset, CNTNAP1 - contactin associated protein 1, MADCAM1 - mucosal vascular addressin cell adhesion molecule 1, PCDHB16 - protocadherin beta 16, ANXA7 - annexin a7, TRIM2…
GO:0016043	cellular component organization	8.25e-05	0.0772	1.38	1064	237	345	106	[DHX9 - deah (asp-glu-ala-his) box helicase 9, PHLDB2 - pleckstrin homology-like domain, family b, member 2, SPTBN5 - spectrin, beta, non-erythrocytic 5, RFWD3 - ring finger and wd repeat domain 3, BRCA1 - breast cancer 1, early onset, CNTNAP1 - contactin associated protein 1, MADCAM1 - mucosal vascular addressin cell adhesion molecule 1, PCDHB16 - protocadherin beta 16, ANXA7 - annexin a7, TRIM2…
GO:0006259	DNA metabolic process	9.13e-05	0.0711	6.68	1064	25	51	8	[MYO18A - myosin xviiia, PRDM9 - pr domain containing 9, TOP1 - topoisomerase (dna) i, RFWD3 - ring finger and wd repeat domain 3, BRCA1 - breast cancer 1, early onset, MTOR - mechanistic target of rapamycin (serine/threonine kinase), H1F0 - h1 histone family, member 0, CHAF1A - chromatin assembly factor 1, subunit a (p150)]
GO:0006996	organelle organization	0.000136	0.0909	2.29	1064	122	103	27	[HOOK2 - hook microtubule-tethering protein 2, RFWD3 - ring finger and wd repeat domain 3, SPTBN5 - spectrin, beta, non-erythrocytic 5, BRCA1 - breast cancer 1, early onset, MYH11 - myosin, heavy chain 11, smooth muscle, CNTNAP1 - contactin associated protein 1, MYH6 - myosin, heavy chain 6, cardiac muscle, alpha, PHF2 - phd finger protein 2, PRDM9 - pr domain containing 9, TOP1 - topoisomerase (…
GO:0034728	nucleosome organization	0.000173	0.101	3.58	1064	8	297	8	[HIST1H1B - histone cluster 1, h1b, HIST1H1E - histone cluster 1, h1e, SOX9 - sry (sex determining region y)-box 9, HIST1H1D - histone cluster 1, h1d, HIST1H1C - histone cluster 1, h1c, H1F0 - h1 histone family, member 0, CHAF1A - chromatin assembly factor 1, subunit a (p150), HIST1H1A - histone cluster 1, h1a]
GO:0071824	protein-DNA complex subunit organization	0.000173	0.0896	3.58	1064	8	297	8	[HIST1H1B - histone cluster 1, h1b, SOX9 - sry (sex determining region y)-box 9, HIST1H1E - histone cluster 1, h1e, HIST1H1D - histone cluster 1, h1d, HIST1H1C - histone cluster 1, h1c, H1F0 - h1 histone family, member 0, CHAF1A - chromatin assembly factor 1, subunit a (p150), HIST1H1A - histone cluster 1, h1a]
GO:0006334	nucleosome assembly	0.000173	0.0806	3.58	1064	8	297	8	[HIST1H1B - histone cluster 1, h1b, SOX9 - sry (sex determining region y)-box 9, HIST1H1E - histone cluster 1, h1e, HIST1H1D - histone cluster 1, h1d, HIST1H1C - histone cluster 1, h1c, H1F0 - h1 histone family, member 0, CHAF1A - chromatin assembly factor 1, subunit a (p150), HIST1H1A - histone cluster 1, h1a]
GO:0065004	protein-DNA complex assembly	0.000173	0.0733	3.58	1064	8	297	8	[HIST1H1B - histone cluster 1, h1b, HIST1H1E - histone cluster 1, h1e, SOX9 - sry (sex determining region y)-box 9, HIST1H1D - histone cluster 1, h1d, HIST1H1C - histone cluster 1, h1c, H1F0 - h1 histone family, member 0, CHAF1A - chromatin assembly factor 1, subunit a (p150), HIST1H1A - histone cluster 1, h1a]
FUNCTION
GO Term	Description	P-value	FDR q-value	Enrichment	N	B	n	b	Genes
GO:1901265	nucleoside phosphate binding	1.79e-08	1.44e-05	2.98	1064	62	173	30	[DHX9 - deah (asp-glu-ala-his) box helicase 9, SLTM - safb-like, transcription modulator, POLDIP3 - polymerase (dna-directed), delta interacting protein 3, WNK4 - wnk lysine deficient protein kinase 4, MTOR - mechanistic target of rapamycin (serine/threonine kinase), MYH11 - myosin, heavy chain 11, smooth muscle, MYH6 - myosin, heavy chain 6, cardiac muscle, alpha, SPEG - speg complex locus, VRK3…
GO:0000166	nucleotide binding	1.79e-08	7.19e-06	2.98	1064	62	173	30	[DHX9 - deah (asp-glu-ala-his) box helicase 9, SLTM - safb-like, transcription modulator, POLDIP3 - polymerase (dna-directed), delta interacting protein 3, WNK4 - wnk lysine deficient protein kinase 4, MTOR - mechanistic target of rapamycin (serine/threonine kinase), MYH11 - myosin, heavy chain 11, smooth muscle, MYH6 - myosin, heavy chain 6, cardiac muscle, alpha, SPEG - speg complex locus, VRK3…
GO:0036094	small molecule binding	3.36e-08	8.98e-06	2.89	1064	74	154	31	[DHX9 - deah (asp-glu-ala-his) box helicase 9, SLTM - safb-like, transcription modulator, POLDIP3 - polymerase (dna-directed), delta interacting protein 3, WNK4 - wnk lysine deficient protein kinase 4, MTOR - mechanistic target of rapamycin (serine/threonine kinase), MYH11 - myosin, heavy chain 11, smooth muscle, MYH6 - myosin, heavy chain 6, cardiac muscle, alpha, SPEG - speg complex locus, VRK3…
GO:0003824	catalytic activity	5.3e-06	0.00106	3.62	1064	98	54	18	[MYO9B - myosin ixb, CCDC102A - coiled-coil domain containing 102a, RFWD3 - ring finger and wd repeat domain 3, BRCA1 - breast cancer 1, early onset, LRRK1 - leucine-rich repeat kinase 1, MYH11 - myosin, heavy chain 11, smooth muscle, MTOR - mechanistic target of rapamycin (serine/threonine kinase), MARCH7 - membrane-associated ring finger (c3hc4) 7, e3 ubiquitin protein ligase, CYP26C1 - cytochr…
GO:0003723	RNA binding	1.08e-05	0.00173	1.67	1064	103	359	58	[DHX9 - deah (asp-glu-ala-his) box helicase 9, SLTM - safb-like, transcription modulator, CDKN2AIP - cdkn2a interacting protein, AKAP1 - a kinase (prka) anchor protein 1, FAM46A - family with sequence similarity 46, member a, BRCA1 - breast cancer 1, early onset, CSTF2 - cleavage stimulation factor, 3' pre-rna, subunit 2, 64kda, EPPK1 - epiplakin 1, ANXA7 - annexin a7, HNRNPM - heterogeneous nucl…
GO:0032559	adenyl ribonucleotide binding	1.3e-05	0.00174	3.36	1064	35	154	17	[DHX9 - deah (asp-glu-ala-his) box helicase 9, MYO9B - myosin ixb, MYO18A - myosin xviiia, RAPGEF2 - rap guanine nucleotide exchange factor (gef) 2, NLRP5 - nlr family, pyrin domain containing 5, WNK4 - wnk lysine deficient protein kinase 4, LRRK1 - leucine-rich repeat kinase 1, MTOR - mechanistic target of rapamycin (serine/threonine kinase), MYH11 - myosin, heavy chain 11, smooth muscle, MYH6 -…
GO:0030554	adenyl nucleotide binding	1.3e-05	0.00149	3.36	1064	35	154	17	[DHX9 - deah (asp-glu-ala-his) box helicase 9, MYO9B - myosin ixb, MYO18A - myosin xviiia, RAPGEF2 - rap guanine nucleotide exchange factor (gef) 2, NLRP5 - nlr family, pyrin domain containing 5, WNK4 - wnk lysine deficient protein kinase 4, LRRK1 - leucine-rich repeat kinase 1, MYH11 - myosin, heavy chain 11, smooth muscle, MTOR - mechanistic target of rapamycin (serine/threonine kinase), MYH6 -…
GO:0016817	hydrolase activity, acting on acid anhydrides	1.31e-05	0.00131	6.2	1064	15	103	9	[MYO9B - myosin ixb, CCDC102A - coiled-coil domain containing 102a, SRCAP - snf2-related crebbp activator protein, MYH7B - myosin, heavy chain 7b, cardiac muscle, beta, TOP1 - topoisomerase (dna) i, STARD9 - star-related lipid transfer (start) domain containing 9, ATF7IP - activating transcription factor 7 interacting protein, MYH11 - myosin, heavy chain 11, smooth muscle, MYH6 - myosin, heavy ch…
GO:0016818	hydrolase activity, acting on acid anhydrides, in phosphorus-containing anhydrides	1.31e-05	0.00116	6.2	1064	15	103	9	[MYO9B - myosin ixb, CCDC102A - coiled-coil domain containing 102a, SRCAP - snf2-related crebbp activator protein, MYH7B - myosin, heavy chain 7b, cardiac muscle, beta, TOP1 - topoisomerase (dna) i, STARD9 - star-related lipid transfer (start) domain containing 9, ATF7IP - activating transcription factor 7 interacting protein, MYH11 - myosin, heavy chain 11, smooth muscle, MYH6 - myosin, heavy ch…
GO:0016462	pyrophosphatase activity	1.31e-05	0.00105	6.2	1064	15	103	9	[MYO9B - myosin ixb, CCDC102A - coiled-coil domain containing 102a, SRCAP - snf2-related crebbp activator protein, MYH7B - myosin, heavy chain 7b, cardiac muscle, beta, TOP1 - topoisomerase (dna) i, STARD9 - star-related lipid transfer (start) domain containing 9, ATF7IP - activating transcription factor 7 interacting protein, MYH11 - myosin, heavy chain 11, smooth muscle, MYH6 - myosin, heavy ch…
GO:0017111	nucleoside-triphosphatase activity	1.31e-05	0.000952	6.2	1064	15	103	9	[MYO9B - myosin ixb, CCDC102A - coiled-coil domain containing 102a, SRCAP - snf2-related crebbp activator protein, MYH7B - myosin, heavy chain 7b, cardiac muscle, beta, TOP1 - topoisomerase (dna) i, STARD9 - star-related lipid transfer (start) domain containing 9, ATF7IP - activating transcription factor 7 interacting protein, MYH11 - myosin, heavy chain 11, smooth muscle, MYH6 - myosin, heavy ch…
GO:0032555	purine ribonucleotide binding	3.24e-05	0.00217	2.88	1064	38	185	19	[DHX9 - deah (asp-glu-ala-his) box helicase 9, MYO9B - myosin ixb, MYO18A - myosin xviiia, RAPGEF2 - rap guanine nucleotide exchange factor (gef) 2, NLRP5 - nlr family, pyrin domain containing 5, WNK4 - wnk lysine deficient protein kinase 4, LRRK1 - leucine-rich repeat kinase 1, MTOR - mechanistic target of rapamycin (serine/threonine kinase), MYH11 - myosin, heavy chain 11, smooth muscle, MFHAS1…
GO:0032553	ribonucleotide binding	3.24e-05	0.002	2.88	1064	38	185	19	[DHX9 - deah (asp-glu-ala-his) box helicase 9, MYO9B - myosin ixb, MYO18A - myosin xviiia, RAPGEF2 - rap guanine nucleotide exchange factor (gef) 2, NLRP5 - nlr family, pyrin domain containing 5, WNK4 - wnk lysine deficient protein kinase 4, LRRK1 - leucine-rich repeat kinase 1, MYH11 - myosin, heavy chain 11, smooth muscle, MTOR - mechanistic target of rapamycin (serine/threonine kinase), MFHAS1…
GO:0017076	purine nucleotide binding	3.24e-05	0.00186	2.88	1064	38	185	19	[DHX9 - deah (asp-glu-ala-his) box helicase 9, MYO9B - myosin ixb, MYO18A - myosin xviiia, RAPGEF2 - rap guanine nucleotide exchange factor (gef) 2, NLRP5 - nlr family, pyrin domain containing 5, WNK4 - wnk lysine deficient protein kinase 4, LRRK1 - leucine-rich repeat kinase 1, MYH11 - myosin, heavy chain 11, smooth muscle, MTOR - mechanistic target of rapamycin (serine/threonine kinase), MFHAS1…
GO:0003774	motor activity	3.37e-05	0.0018	9.07	1064	8	88	6	[MYO9B - myosin ixb, CCDC102A - coiled-coil domain containing 102a, MYH7B - myosin, heavy chain 7b, cardiac muscle, beta, STARD9 - star-related lipid transfer (start) domain containing 9, MYH11 - myosin, heavy chain 11, smooth muscle, MYH6 - myosin, heavy chain 6, cardiac muscle, alpha]
GO:0044822	poly(A) RNA binding	3.65e-05	0.00183	2.12	1064	81	204	33	[DHX9 - deah (asp-glu-ala-his) box helicase 9, SLTM - safb-like, transcription modulator, POLDIP3 - polymerase (dna-directed), delta interacting protein 3, HIST1H1B - histone cluster 1, h1b, HIST1H1E - histone cluster 1, h1e, FAM46A - family with sequence similarity 46, member a, H1F0 - h1 histone family, member 0, CSTF2 - cleavage stimulation factor, 3' pre-rna, subunit 2, 64kda, PRPF4B - prp4 p…
GO:0005524	ATP binding	4.28e-05	0.00202	3.25	1064	34	154	16	[DHX9 - deah (asp-glu-ala-his) box helicase 9, MYO9B - myosin ixb, MYO18A - myosin xviiia, WNK4 - wnk lysine deficient protein kinase 4, NLRP5 - nlr family, pyrin domain containing 5, LRRK1 - leucine-rich repeat kinase 1, MYH11 - myosin, heavy chain 11, smooth muscle, MTOR - mechanistic target of rapamycin (serine/threonine kinase), MYH6 - myosin, heavy chain 6, cardiac muscle, alpha, SPEG - speg…
GO:0032549	ribonucleoside binding	0.000109	0.00485	3.07	1064	36	154	16	[DHX9 - deah (asp-glu-ala-his) box helicase 9, MYO9B - myosin ixb, MYO18A - myosin xviiia, WNK4 - wnk lysine deficient protein kinase 4, NLRP5 - nlr family, pyrin domain containing 5, LRRK1 - leucine-rich repeat kinase 1, MYH11 - myosin, heavy chain 11, smooth muscle, MTOR - mechanistic target of rapamycin (serine/threonine kinase), MYH6 - myosin, heavy chain 6, cardiac muscle, alpha, SPEG - speg…
GO:0032550	purine ribonucleoside binding	0.000109	0.0046	3.07	1064	36	154	16	[DHX9 - deah (asp-glu-ala-his) box helicase 9, MYO9B - myosin ixb, MYO18A - myosin xviiia, WNK4 - wnk lysine deficient protein kinase 4, NLRP5 - nlr family, pyrin domain containing 5, LRRK1 - leucine-rich repeat kinase 1, MTOR - mechanistic target of rapamycin (serine/threonine kinase), MYH11 - myosin, heavy chain 11, smooth muscle, MYH6 - myosin, heavy chain 6, cardiac muscle, alpha, SPEG - speg…
GO:0001882	nucleoside binding	0.000109	0.00437	3.07	1064	36	154	16	[DHX9 - deah (asp-glu-ala-his) box helicase 9, MYO9B - myosin ixb, MYO18A - myosin xviiia, WNK4 - wnk lysine deficient protein kinase 4, NLRP5 - nlr family, pyrin domain containing 5, LRRK1 - leucine-rich repeat kinase 1, MTOR - mechanistic target of rapamycin (serine/threonine kinase), MYH11 - myosin, heavy chain 11, smooth muscle, MYH6 - myosin, heavy chain 6, cardiac muscle, alpha, SPEG - speg…
GO:0001883	purine nucleoside binding	0.000109	0.00416	3.07	1064	36	154	16	[DHX9 - deah (asp-glu-ala-his) box helicase 9, MYO9B - myosin ixb, MYO18A - myosin xviiia, WNK4 - wnk lysine deficient protein kinase 4, NLRP5 - nlr family, pyrin domain containing 5, LRRK1 - leucine-rich repeat kinase 1, MYH11 - myosin, heavy chain 11, smooth muscle, MTOR - mechanistic target of rapamycin (serine/threonine kinase), MYH6 - myosin, heavy chain 6, cardiac muscle, alpha, SPEG - speg…
GO:0035639	purine ribonucleoside triphosphate binding	0.000109	0.00397	3.07	1064	36	154	16	[DHX9 - deah (asp-glu-ala-his) box helicase 9, MYO9B - myosin ixb, MYO18A - myosin xviiia, WNK4 - wnk lysine deficient protein kinase 4, NLRP5 - nlr family, pyrin domain containing 5, LRRK1 - leucine-rich repeat kinase 1, MTOR - mechanistic target of rapamycin (serine/threonine kinase), MYH11 - myosin, heavy chain 11, smooth muscle, MYH6 - myosin, heavy chain 6, cardiac muscle, alpha, SPEG - speg…
GO:0016787	hydrolase activity	0.000113	0.00392	2.49	1064	36	237	20	[MYH3 - myosin, heavy chain 3, skeletal muscle, embryonic, DHX9 - deah (asp-glu-ala-his) box helicase 9, MYO9B - myosin ixb, CCDC102A - coiled-coil domain containing 102a, AEBP1 - ae binding protein 1, EXD3 - exonuclease 3'-5' domain containing 3, PPP1R12A - protein phosphatase 1, regulatory subunit 12a, MYH11 - myosin, heavy chain 11, smooth muscle, MYH6 - myosin, heavy chain 6, cardiac muscle, …
GO:0043566	structure-specific DNA binding	0.000401	0.0134	3.22	1064	10	297	9	[HIST1H1B - histone cluster 1, h1b, HIST1H1E - histone cluster 1, h1e, HIST1H1D - histone cluster 1, h1d, HIST1H1C - histone cluster 1, h1c, H1F0 - h1 histone family, member 0, NOTCH1 - notch 1, PER1 - period circadian clock 1, HMGN5 - high mobility group nucleosome binding domain 5, HIST1H1A - histone cluster 1, h1a]
GO:0031490	chromatin DNA binding	0.000401	0.0129	3.22	1064	10	297	9	[HIST1H1B - histone cluster 1, h1b, HIST1H1E - histone cluster 1, h1e, HIST1H1D - histone cluster 1, h1d, HIST1H1C - histone cluster 1, h1c, H1F0 - h1 histone family, member 0, PER1 - period circadian clock 1, NOTCH1 - notch 1, HMGN5 - high mobility group nucleosome binding domain 5, HIST1H1A - histone cluster 1, h1a]
GO:0005506	iron ion binding	0.000488	0.0151	44.33	1064	2	24	2	[CYP26C1 - cytochrome p450, family 26, subfamily c, polypeptide 1, PHF2 - phd finger protein 2]
GO:0005515	protein binding	0.000796	0.0236	1.29	1064	525	160	102	[DHX9 - deah (asp-glu-ala-his) box helicase 9, KANK2 - kn motif and ankyrin repeat domains 2, GOLGA8DP - golgin a8 family, member d, pseudogene, LRRC45 - leucine rich repeat containing 45, TGOLN2 - trans-golgi network protein 2, RFWD3 - ring finger and wd repeat domain 3, SPTBN5 - spectrin, beta, non-erythrocytic 5, ANKRD36B - ankyrin repeat domain 36b, FAM46A - family with sequence similarity 46…
GO:0010844	recombination hotspot binding	0.00094	0.0269	1064	1064	1	1	1	[PRDM9 - pr domain containing 9]
COMPONENT
GO Term	Description	P-value	FDR q-value	Enrichment	N	B	n	b	Genes
GO:0044422	organelle part	1.16e-09	7.23e-07	1.38	1064	386	356	178	[DHX9 - deah (asp-glu-ala-his) box helicase 9, GFI1 - growth factor independent 1 transcription repressor, KRTAP1-5 - keratin associated protein 1-5, LRRC45 - leucine rich repeat containing 45, TGOLN2 - trans-golgi network protein 2, ANKRD12 - ankyrin repeat domain 12, MUC19 - mucin 19, oligomeric, RFWD3 - ring finger and wd repeat domain 3, SPTBN5 - spectrin, beta, non-erythrocytic 5, CDKN2AIP -…
GO:0044446	intracellular organelle part	5.08e-09	1.58e-06	1.37	1064	374	356	172	[DHX9 - deah (asp-glu-ala-his) box helicase 9, GFI1 - growth factor independent 1 transcription repressor, KRTAP1-5 - keratin associated protein 1-5, LRRC45 - leucine rich repeat containing 45, TGOLN2 - trans-golgi network protein 2, CDKN2AIP - cdkn2a interacting protein, SPTBN5 - spectrin, beta, non-erythrocytic 5, MUC19 - mucin 19, oligomeric, ANKRD12 - ankyrin repeat domain 12, RFWD3 - ring fi…
GO:0032991	macromolecular complex	7.65e-08	1.59e-05	1.78	1064	179	240	72	[DHX9 - deah (asp-glu-ala-his) box helicase 9, GFI1 - growth factor independent 1 transcription repressor, BRCA1 - breast cancer 1, early onset, MTOR - mechanistic target of rapamycin (serine/threonine kinase), CNTNAP1 - contactin associated protein 1, CSTF2 - cleavage stimulation factor, 3' pre-rna, subunit 2, 64kda, MIB2 - mindbomb e3 ubiquitin protein ligase 2, PHF2 - phd finger protein 2, TRI…
GO:0043234	protein complex	7.39e-07	0.000115	1.82	1064	150	238	61	[DHX9 - deah (asp-glu-ala-his) box helicase 9, GFI1 - growth factor independent 1 transcription repressor, BRCA1 - breast cancer 1, early onset, MTOR - mechanistic target of rapamycin (serine/threonine kinase), CNTNAP1 - contactin associated protein 1, CSTF2 - cleavage stimulation factor, 3' pre-rna, subunit 2, 64kda, MIB2 - mindbomb e3 ubiquitin protein ligase 2, PHF2 - phd finger protein 2, TRI…
GO:0044428	nuclear part	8.86e-07	0.00011	1.71	1064	184	240	71	[DHX9 - deah (asp-glu-ala-his) box helicase 9, GFI1 - growth factor independent 1 transcription repressor, LRRC45 - leucine rich repeat containing 45, SLTM - safb-like, transcription modulator, TGOLN2 - trans-golgi network protein 2, ANKRD12 - ankyrin repeat domain 12, RFWD3 - ring finger and wd repeat domain 3, BRCA1 - breast cancer 1, early onset, MTOR - mechanistic target of rapamycin (serine/…
GO:0044444	cytoplasmic part	3.79e-06	0.000393	1.41	1064	253	348	117	[DHX9 - deah (asp-glu-ala-his) box helicase 9, KANK2 - kn motif and ankyrin repeat domains 2, PHLDB2 - pleckstrin homology-like domain, family b, member 2, GOLGA8DP - golgin a8 family, member d, pseudogene, TGOLN2 - trans-golgi network protein 2, SPTBN5 - spectrin, beta, non-erythrocytic 5, MUC19 - mucin 19, oligomeric, AKAP1 - a kinase (prka) anchor protein 1, BRCA1 - breast cancer 1, early onse…
GO:0016459	myosin complex	2.58e-05	0.00229	10.28	1064	9	69	6	[MYO9B - myosin ixb, MYO18A - myosin xviiia, CCDC102A - coiled-coil domain containing 102a, MYH7B - myosin, heavy chain 7b, cardiac muscle, beta, MYH11 - myosin, heavy chain 11, smooth muscle, MYH6 - myosin, heavy chain 6, cardiac muscle, alpha]
GO:0005654	nucleoplasm	3.78e-05	0.00294	1.84	1064	121	220	46	[DHX9 - deah (asp-glu-ala-his) box helicase 9, POLDIP3 - polymerase (dna-directed), delta interacting protein 3, SLTM - safb-like, transcription modulator, LRRC45 - leucine rich repeat containing 45, TGOLN2 - trans-golgi network protein 2, RFWD3 - ring finger and wd repeat domain 3, ANKRD12 - ankyrin repeat domain 12, BRCA1 - breast cancer 1, early onset, MTOR - mechanistic target of rapamycin (s…
GO:0000790	nuclear chromatin	0.000739	0.0511	2.81	1064	14	297	11	[CITED2 - cbp/p300-interacting transactivator, with glu/asp-rich carboxy-terminal domain, 2, KIAA1967 - kiaa1967, TRIM28 - tripartite motif containing 28, KLHDC3 - kelch domain containing 3, HIST1H1B - histone cluster 1, h1b, HIST1H1E - histone cluster 1, h1e, HIST1H1D - histone cluster 1, h1d, HIST1H1C - histone cluster 1, h1c, H1F0 - h1 histone family, member 0, CHAF1A - chromatin assembly fact…
GO:0044430	cytoskeletal part	0.000802	0.0499	1.46	1064	139	352	67	[DHX9 - deah (asp-glu-ala-his) box helicase 9, KRTAP1-5 - keratin associated protein 1-5, CDK5RAP2 - cdk5 regulatory subunit associated protein 2, LRRC45 - leucine rich repeat containing 45, SPTBN5 - spectrin, beta, non-erythrocytic 5, BRCA1 - breast cancer 1, early onset, FLG - filaggrin, ANXA11 - annexin a11, INCENP - inner centromere protein antigens 135/155kda, MAP1B - microtubule-associated …
GO:0030119	AP-type membrane coat adaptor complex	0.000877	0.0496	33.25	1064	2	32	2	[AP3B1 - adaptor-related protein complex 3, beta 1 subunit, EPS15 - epidermal growth factor receptor pathway substrate 15]
